# Supplementary material for: Taxonomic revision and phylogenetic analysis of the flightless Mancallinae (Aves, Pan-Alcidae)
Source: Zookeys. 2011 Apr 20;(91):1–116. doi: 10.3897/zookeys.91.709 (PMC3084493; doi:10.3897/zookeys.91.709)
Supplement: XML Treatment for Mancalla [file zookeys.91.709-treatment1.xml]

<!DOCTYPE tp:taxon-treatment
  PUBLIC "-//TaxonX//DTD Taxonomic Treatment Publishing DTD v0 20100105//EN" "tax-treatment-NSO.dtd">
<tp:taxon-treatment xmlns:tp="http://www.plazi.org/taxpub"><tp:treatment-meta><mixed-citation publication-type="journal"><person-group><name><surname>Smith</surname><given-names>Neil Adam</given-names></name></person-group><article-title>Taxonomic revision and phylogenetic analysis of the flightless Mancallinae (Aves, Pan-Alcidae)</article-title><source>Zookeys</source><day>20</day><month>4</month><year>2011</year><volume>2011</volume><issue>91</issue><fpage>1</fpage><lpage>116</lpage><pub-id pub-id-type="doi">10.3897/zookeys.91.709</pub-id></mixed-citation></tp:treatment-meta><tp:nomenclature><tp:taxon-name>
                            <tp:taxon-name-part taxon-name-part-type="genus">Mancalla</tp:taxon-name-part>
                        </tp:taxon-name><tp:taxon-authority>Lucas, 1901</tp:taxon-authority></tp:nomenclature><tp:treatment-sec sec-type="Original diagnosis"><title>Original diagnosis</title><p>(sensu Lucas, 1901)—Referable to <tp:taxon-name>Alcidae</tp:taxon-name> based upon dorsoventral compression of the humeral shaft. Differs from other <tp:taxon-name>Alcidae</tp:taxon-name> in the following characteristics: humerus short, with arced rather than sigmoid lengthwise curvature; anterior rotation of the humeral head; ventral margin of m. brachialis scar a distinct ridge.</p></tp:treatment-sec><tp:treatment-sec sec-type="Amended diagnosis"><title>Amended diagnosis.</title><p><italic><tp:taxon-name>Mancalla</tp:taxon-name></italic> is differentiated from <italic><tp:taxon-name>Miomancalla</tp:taxon-name></italic> on the basis of the following humeral characteristics: supracoracoidial crest does not broaden proximally (113:2); distal margin of the primary pneumotricipital fossa convex rather than concave (126:0); ventral margin of the ventral tubercle narrow and ventrally expanded<!--PageBreak--> (i.e., convex) rather than wide and deeply grooved (134:0); capital groove constricted rather than wide (137:1). Additional proposed apomorphies which are present in <italic><tp:taxon-name>Mancalla cedrosensis</tp:taxon-name></italic> and two additional associated specimens (SDSNH 77966 and LACM 128870) referable to <italic><tp:taxon-name>Mancalla</tp:taxon-name></italic> but not to species include: ulna shorter than carpometacarpus (180:1); ulna and radius more dorsoventrally compressed than other alcids; extension of the dorsal ulnar condyle farther distally to the ventral ulnar condyle than in other alcids (182:0); pisiform process of carpometacarpus reduced or absent (188:1).</p></tp:treatment-sec></tp:taxon-treatment>
