# Supplementary material for: Taxonomic revision and phylogenetic analysis of the flightless Mancallinae (Aves, Pan-Alcidae)
Source: Zookeys. 2011 Apr 20;(91):1–116. doi: 10.3897/zookeys.91.709 (PMC3084493; doi:10.3897/zookeys.91.709)
Supplement: XML Treatment for Mancalla lucasi [file zookeys.91.709-treatment2.xml]

<!DOCTYPE tp:taxon-treatment
  PUBLIC "-//TaxonX//DTD Taxonomic Treatment Publishing DTD v0 20100105//EN" "tax-treatment-NSO.dtd">
<tp:taxon-treatment xmlns:tp="http://www.plazi.org/taxpub"><tp:treatment-meta><mixed-citation publication-type="journal"><person-group><name><surname>Smith</surname><given-names>Neil Adam</given-names></name></person-group><article-title>Taxonomic revision and phylogenetic analysis of the flightless Mancallinae (Aves, Pan-Alcidae)</article-title><source>Zookeys</source><day>20</day><month>4</month><year>2011</year><volume>2011</volume><issue>91</issue><fpage>1</fpage><lpage>116</lpage><pub-id pub-id-type="doi">10.3897/zookeys.91.709</pub-id></mixed-citation></tp:treatment-meta><tp:nomenclature><tp:taxon-name>
                            <tp:taxon-name-part taxon-name-part-type="genus">Mancalla</tp:taxon-name-part>
                            <tp:taxon-name-part taxon-name-part-type="species">lucasi</tp:taxon-name-part>
                        		<object-id xmlns:xlink="http://www.w3.org/1999/xlink" xlink:type="simple">urn:lsid:zoobank.org:act:31389B4B-0A03-48E5-8A0B-C71CDBCE7164</object-id>
                        </tp:taxon-name><tp:taxon-status xmlns:xlink="http://www.w3.org/1999/xlink" xlink:type="simple">sp. n.</tp:taxon-status></tp:nomenclature><tp:treatment-sec sec-type="Holotype"><title>Holotype.</title><p>SDSNH 25237: a partial postcranial skeleton comprising the following elements: right and left scapulae, partial sternum, right and left humeri, left femur (<xref ref-type="fig" rid="F3">Fig. 3</xref>; <xref ref-type="fig" rid="F1">Tables 1</xref>, <xref ref-type="table" rid="T2">2</xref> and <xref ref-type="table" rid="T3">3</xref>). The holotype specimen was collected by H. M. Wagner in April, 1980.</p><fig id="F3" position="float" orientation="portrait"><label>Figure 3.</label><caption><p>Holotype specimen of <italic><tp:taxon-name>Mancalla lucasi</tp:taxon-name></italic> (SDSNH 25237). <bold>A</bold> Fragment of anterior sternum in anterior view <bold>B</bold> Carinal apex of sternum in right lateral view <bold>C</bold> Right humerus in anterior view <bold>D</bold> Left humerus in proximal view <bold>E</bold> Left humerus in distal view <bold>F</bold> Left humerus in posterior view <bold>G</bold> Left scapula in lateral view <bold>H</bold> Right scapula in medial view <bold>I</bold> Left femur in anterior view. Anatomical abbreviations: <bold>a</bold> acromion process <bold>bc</bold> bicipital crest <bold>c</bold> caput <bold>ca</bold> carinal apex <bold>ce</bold> caudal extremity of scapula <bold>cg</bold> capital groove <bold>cs</bold> coracoidal sulcus <bold>ct</bold> coracoidal tubercle <bold>d</bold> deltopectoral crest <bold>dc</bold> dorsal condyle <bold>dsp</bold> dorsal supracondylar <bold>dst</bold> dorsal supracondylar tubercle <bold>fh</bold> femoral head <bold>fp</bold> flexor process <bold>gp</bold> glenoid process <bold>hs</bold> humerotricipital sulcus <bold>le</bold> lateral epicondyle <bold>pf1</bold> primary pneumotricipital fossa <bold>ps</bold> pectoralis scar <bold>sc</bold> supracoracoidal crest <bold>si</bold> sulcus intercondylaris <bold>sr</bold> sternal rostrum <bold>ss</bold> scapulotricipital sulcus <bold>st</bold> scapulotricipital tubercle <bold>tc</bold> trochanteric crest <bold>tls</bold> transverse ligament sulcus <bold>vc</bold> ventral condyle <bold>vst</bold> ventral supracondylar tubercle <bold>vt</bold> ventral tubercle.</p></caption><graphic xmlns:xlink="http://www.w3.org/1999/xlink" xlink:href="ZooKeys-091-001-g003.jpg" position="float" orientation="portrait" xlink:type="simple"/></fig><table-wrap id="T2" position="float" orientation="portrait"><label>Table 2.</label><caption><p>Measurements of <tp:taxon-name>Mancallinae</tp:taxon-name> holotype humeri (mm). Abbreviations: (Glh) greatest length of humerus; (Bph) breadth of proximal humerus; (Diph) diagonal of proximal humerus; (Whs) width of humeral shaft; (Bdh) breadth of distal humerus; (Ddh) depth of distal humerus. Measurements according to <xref ref-type="bibr" rid="B188">Von den Driesch (1976)</xref>. ‘~’ signifies approximate measurement due to damage. ‘—‘ signifies missing data due to damage.</p></caption><table><tbody><tr><th rowspan="1" colspan="1">Species</th><th rowspan="1" colspan="1">Specimen # </th><th rowspan="1" colspan="1">Glh</th><th rowspan="1" colspan="1">Bph </th><th rowspan="1" colspan="1">Diph</th><th rowspan="1" colspan="1">Whs</th><th rowspan="1" colspan="1">Bdh</th><th rowspan="1" colspan="1">Ddh</th></tr><tr><td rowspan="1" colspan="1"><italic><tp:taxon-name>Mancalla californiensis</tp:taxon-name></italic></td><td rowspan="1" colspan="1">USNM4976 </td><td rowspan="1" colspan="1">~75.0</td><td rowspan="1" colspan="1">19.0</td><td rowspan="1" colspan="1">18.4</td><td rowspan="1" colspan="1">8.9 </td><td rowspan="1" colspan="1">___</td><td rowspan="1" colspan="1">___</td></tr><tr><td rowspan="1" colspan="1"><italic><tp:taxon-name>Mancalla cedrosensis</tp:taxon-name></italic></td><td rowspan="1" colspan="1">LACM15373 </td><td rowspan="1" colspan="1">73.3</td><td rowspan="1" colspan="1">17.8 </td><td rowspan="1" colspan="1">17.1 </td><td rowspan="1" colspan="1">9.1 </td><td rowspan="1" colspan="1">13.0</td><td rowspan="1" colspan="1">7.1</td></tr><tr><td rowspan="1" colspan="1"><italic><tp:taxon-name>Mancalla lucasi</tp:taxon-name></italic></td><td rowspan="1" colspan="1">SDSNH25237</td><td rowspan="1" colspan="1">90.2</td><td rowspan="1" colspan="1">21.7</td><td rowspan="1" colspan="1">21.2</td><td rowspan="1" colspan="1">11.1</td><td rowspan="1" colspan="1">13.4</td><td rowspan="1" colspan="1">8.0</td></tr><tr><td rowspan="1" colspan="1"><italic><tp:taxon-name>Mancalla vegrandis</tp:taxon-name></italic></td><td rowspan="1" colspan="1">SDSNH77399</td><td rowspan="1" colspan="1">61.8</td><td rowspan="1" colspan="1">15.1</td><td rowspan="1" colspan="1">14.3</td><td rowspan="1" colspan="1">7.4</td><td rowspan="1" colspan="1">9.5</td><td rowspan="1" colspan="1">5.8</td></tr><tr><td rowspan="1" colspan="1"><italic><tp:taxon-name>Miomancalla wetmorei</tp:taxon-name></italic></td><td rowspan="1" colspan="1">LACM42653</td><td rowspan="1" colspan="1">~86.0</td><td rowspan="1" colspan="1">21.5</td><td rowspan="1" colspan="1">21.1</td><td rowspan="1" colspan="1">12.7</td><td rowspan="1" colspan="1">8.7</td><td rowspan="1" colspan="1">9.5</td></tr><tr><td rowspan="1" colspan="1"><italic><tp:taxon-name>Miomancalla howardi</tp:taxon-name></italic></td><td rowspan="1" colspan="1">SDSNH24584 </td><td rowspan="1" colspan="1">103.2</td><td rowspan="1" colspan="1">22.9</td><td rowspan="1" colspan="1">22.2 </td><td rowspan="1" colspan="1">11.1</td><td rowspan="1" colspan="1">12.2</td><td rowspan="1" colspan="1">8.7</td></tr><tr><td rowspan="1" colspan="1"><italic><tp:taxon-name>Miomancalla howardi</tp:taxon-name></italic></td><td rowspan="1" colspan="1">SDSNH68312</td><td rowspan="1" colspan="1">___</td><td rowspan="1" colspan="1">~25.0</td><td rowspan="1" colspan="1">~24.0</td><td rowspan="1" colspan="1">___</td><td rowspan="1" colspan="1">___</td><td rowspan="1" colspan="1">___</td></tr></tbody></table></table-wrap><table-wrap id="T3" position="float" orientation="portrait"><label>Table 3.</label><caption><p>Measurements of new associated <tp:taxon-name>Mancallinae</tp:taxon-name> holotype specimens (in mm). ‘-’ = missing data due to damage or lack of comparable element.</p></caption><table><tbody><tr><td rowspan="2" colspan="1"/><td rowspan="1" colspan="1"><italic><tp:taxon-name>Miomancalla howardi</tp:taxon-name></italic></td><td rowspan="1" colspan="1"><italic><tp:taxon-name>Mancalla lucasi</tp:taxon-name></italic></td><td rowspan="1" colspan="1"><italic><tp:taxon-name>Mancalla vegrandis</tp:taxon-name></italic></td></tr><tr><td rowspan="1" colspan="1"/><td rowspan="1" colspan="1">SDSNH 68312</td><td rowspan="1" colspan="1">SDSNH 25237</td><td rowspan="1" colspan="1">SDSNH77399</td></tr><tr><td rowspan="1" colspan="4">SKULL &amp; MANDIBLE</td></tr><tr><td rowspan="1" colspan="1">Greatest length of skull</td><td rowspan="1" colspan="1">122.9</td><td rowspan="1" colspan="1">-</td><td rowspan="1" colspan="1">-</td></tr><tr><td rowspan="1" colspan="1">Greatest breadth of frontal</td><td rowspan="1" colspan="1">11.4</td><td rowspan="1" colspan="1">-</td><td rowspan="1" colspan="1">-</td></tr><tr><td rowspan="1" colspan="1">Greatest length of rostrum</td><td rowspan="1" colspan="1">84.2</td><td rowspan="1" colspan="1">-</td><td rowspan="1" colspan="1">-</td></tr><tr><td rowspan="1" colspan="1">Greatest height of rostrum</td><td rowspan="1" colspan="1">21.1</td><td rowspan="1" colspan="1">-</td><td rowspan="1" colspan="1">-</td></tr><tr><td rowspan="1" colspan="1">Greatest length of mandible</td><td rowspan="1" colspan="1">127.8</td><td rowspan="1" colspan="1">-</td><td rowspan="1" colspan="1">-</td></tr><tr><td rowspan="1" colspan="4">STERNUM</td></tr><tr><td rowspan="1" colspan="1">Smallest width between costal processes</td><td rowspan="1" colspan="1">-</td><td rowspan="1" colspan="1">-</td><td rowspan="1" colspan="1">5.9</td></tr><tr><td rowspan="1" colspan="4">FURCULA</td></tr><tr><td rowspan="1" colspan="1">Dorsoventral height of apophysis</td><td rowspan="1" colspan="1">-</td><td rowspan="1" colspan="1">-</td><td rowspan="1" colspan="1">2.8</td></tr><tr><td rowspan="1" colspan="4">CORACOID</td></tr><tr><td rowspan="1" colspan="1">Greatest length</td><td rowspan="1" colspan="1">-</td><td rowspan="1" colspan="1">-</td><td rowspan="1" colspan="1">45.8</td></tr><tr><td rowspan="1" colspan="4">SCAPULA</td></tr><tr><td rowspan="1" colspan="1">Greatest proximal height</td><td rowspan="1" colspan="1">-</td><td rowspan="1" colspan="1">15.1</td><td rowspan="1" colspan="1">10.9</td></tr><tr><td rowspan="1" colspan="4">CARPOMETACARPUS</td></tr><tr><td rowspan="1" colspan="1">Greatest length</td><td rowspan="1" colspan="1">46.8</td><td rowspan="1" colspan="1">-</td><td rowspan="1" colspan="1">-</td></tr><tr><td rowspan="1" colspan="1">Length of metacarpal one</td><td rowspan="1" colspan="1">23.2</td><td rowspan="1" colspan="1">-</td><td rowspan="1" colspan="1">-</td></tr><tr><td rowspan="1" colspan="1">Proximal breadth</td><td rowspan="1" colspan="1">11.9</td><td rowspan="1" colspan="1">-</td><td rowspan="1" colspan="1">-</td></tr><tr><td rowspan="1" colspan="4">PELVIS</td></tr><tr><td rowspan="1" colspan="1">Greatest length</td><td rowspan="1" colspan="1">127.8</td><td rowspan="1" colspan="1">-</td><td rowspan="1" colspan="1">74.8</td></tr><tr><td rowspan="1" colspan="4">FEMUR</td></tr><tr><td rowspan="1" colspan="1">Greatest length</td><td rowspan="1" colspan="1">79.9</td><td rowspan="1" colspan="1">67.8</td><td rowspan="1" colspan="1">-</td></tr><tr><td rowspan="1" colspan="1">Medial length</td><td rowspan="1" colspan="1">78.0</td><td rowspan="1" colspan="1">64.9</td><td rowspan="1" colspan="1">-</td></tr><tr><td rowspan="1" colspan="1">Proximal breadth</td><td rowspan="1" colspan="1">17.8</td><td rowspan="1" colspan="1">12.9</td><td rowspan="1" colspan="1">-</td></tr><tr><td rowspan="1" colspan="1">Proximal depth</td><td rowspan="1" colspan="1">10.9</td><td rowspan="1" colspan="1">9.2</td><td rowspan="1" colspan="1">-</td></tr><tr><td rowspan="1" colspan="1">Breadth of shaft</td><td rowspan="1" colspan="1">8.3</td><td rowspan="1" colspan="1">7.5</td><td rowspan="1" colspan="1">-</td></tr><tr><td rowspan="1" colspan="1">Distal breadth</td><td rowspan="1" colspan="1">18.0</td><td rowspan="1" colspan="1">12.5</td><td rowspan="1" colspan="1">-</td></tr><tr><td rowspan="1" colspan="4">TIBIOTARSUS</td></tr><tr><td rowspan="1" colspan="1">Greatest length (preserved)</td><td rowspan="1" colspan="1">113.7</td><td rowspan="1" colspan="1">-</td><td rowspan="1" colspan="1">-</td></tr><tr><td rowspan="1" colspan="1">Breadth of shaft</td><td rowspan="1" colspan="1">7.8</td><td rowspan="1" colspan="1">-</td><td rowspan="1" colspan="1">-</td></tr></tbody></table></table-wrap></tp:treatment-sec><tp:treatment-sec sec-type="Etymology"><title>Etymology.</title><p>This new species is named in honor of Frederic A. Lucas who described the first known remains of <italic><tp:taxon-name>Mancalla</tp:taxon-name></italic>.</p></tp:treatment-sec><tp:treatment-sec sec-type="Locality and horizon"><title>Locality and horizon.</title><p>Late Pliocene or Early Pleistocene (Zanclean or Calabrian) Niguel Formation of Orange County, California. Latitude, longitude, and elevation data are on file at SDSNH (locality 3202). Details of the geologic setting are provided in Appendix 6.</p></tp:treatment-sec><tp:treatment-sec sec-type="Referred specimen"><title>Referred specimen.</title><p>SDSNH 59049: a complete left humerus from the Middle Pliocene to Early Pleistocene San Diego Formation (SDSNH locality 3506; <xref ref-type="fig" rid="F4">Fig. 4E</xref>).</p><fig id="F4" position="float" orientation="portrait"><label>Figure 4.</label><caption><p><italic><tp:taxon-name>Mancalla</tp:taxon-name></italic> referred humeri in anterior view. <bold>A</bold> <italic><tp:taxon-name>Mancalla vegrandis</tp:taxon-name></italic> SDSNH 28152 <bold>B</bold> <italic><tp:taxon-name>Mancalla vegrandis</tp:taxon-name></italic> SDSNH 42534 <bold>C</bold> <italic><tp:taxon-name>Mancalla vegrandis</tp:taxon-name></italic> SDSNH 75051 <bold>D</bold> <italic><tp:taxon-name>Mancalla vegrandis</tp:taxon-name></italic> SDSNH 42532 <bold>E</bold> <italic><tp:taxon-name>Mancalla lucasi</tp:taxon-name></italic> SDSNH 59049.</p></caption><graphic xmlns:xlink="http://www.w3.org/1999/xlink" xlink:href="ZooKeys-091-001-g004.jpg" position="float" orientation="portrait" xlink:type="simple"/></fig></tp:treatment-sec><tp:treatment-sec sec-type="Differential diagnosis"><title>Differential diagnosis.</title><p>Scar extending into primary pneumotricipital fossa is raised in relief to the floor of the primary pneumotricipital fossa and the humeral shaft as in <italic><tp:taxon-name>Mancalla cedrosensis</tp:taxon-name></italic>,rather than an excavated pit as in <italic><tp:taxon-name>Mancalla vegrandis</tp:taxon-name></italic> sp. n. and <italic><tp:taxon-name>Mancalla californiensis</tp:taxon-name></italic> <xref ref-type="bibr" rid="B114">Lucas 1901</xref> (121:1; <xref ref-type="fig" rid="F5">Fig. 5</xref>); dorsal and ventral edges of scar extending into primary pneumotricipital fossa taper to a point as in <italic><tp:taxon-name>Mancalla vegrandis</tp:taxon-name></italic>, rather than remaining parallel as in <italic><tp:taxon-name>Mancalla californiensis</tp:taxon-name></italic> and <italic><tp:taxon-name>Mancalla cedrosensis</tp:taxon-name></italic> (123:1); humerus longer than <italic><tp:taxon-name>Mancalla cedrosensis</tp:taxon-name></italic>, <italic><tp:taxon-name>Mancalla californiensis</tp:taxon-name></italic>,and <italic><tp:taxon-name>Mancalla vegrandis</tp:taxon-name></italic> (<xref ref-type="table" rid="T2">Tables 2</xref>, <xref ref-type="table" rid="T3">3</xref>).</p><fig id="F5" position="float" orientation="portrait"><label>Figure 5.</label><caption><p>Line drawings for comparison of <tp:taxon-name>Mancallinae</tp:taxon-name> proximal humeri in posterior view (not to scale). <bold>A</bold> <italic><tp:taxon-name>Miomancalla wetmorei</tp:taxon-name></italic> <bold>B</bold> <italic><tp:taxon-name>Miomancalla howardi</tp:taxon-name></italic> <bold>C</bold> <italic><tp:taxon-name>Mancalla californiensis</tp:taxon-name></italic> <bold>D</bold> <italic><tp:taxon-name>Mancalla cedrosensis</tp:taxon-name></italic> <bold>E</bold> <italic><tp:taxon-name>Mancalla vegrandis</tp:taxon-name></italic> <bold>F</bold> <italic><tp:taxon-name>Mancalla lucasi</tp:taxon-name></italic>. Anatomical abbreviations: <bold>ms</bold> mancalline scar <bold>pf1</bold> primary pneumotricipital fossa <bold>sc</bold> supracoracoidal crest <bold>vt</bold> ventral tubercle.</p></caption><graphic xmlns:xlink="http://www.w3.org/1999/xlink" xlink:href="ZooKeys-091-001-g005.jpg" position="float" orientation="portrait" xlink:type="simple"/></fig></tp:treatment-sec><tp:treatment-sec sec-type="Anatomical description"><title>Anatomical description.</title><p>Both scapulae are preserved (<xref ref-type="fig" rid="F3">Fig. 3G, H</xref>). As in all <tp:taxon-name>Alcidae</tp:taxon-name>, the scapular shaft is mediolaterally compressed throughout its entire length. The proximal end of the scapular shaft is more rounded in other Charadriiformes. As in <italic><tp:taxon-name>Mancalla vegrandis</tp:taxon-name></italic>, the acromion projects farther anteriorly than that of <italic><tp:taxon-name>Mancalla cedrosensis</tp:taxon-name></italic> and other alcids (e.g., <italic><tp:taxon-name>Uria</tp:taxon-name></italic>, <italic><tp:taxon-name>Aethia</tp:taxon-name></italic>). As in <italic><tp:taxon-name>Mancalla cedrosensis</tp:taxon-name></italic>, the coracoidal tubercle is less pronounced than in <italic><tp:taxon-name>Mancalla vegrandis</tp:taxon-name></italic>. As in <italic><tp:taxon-name>Mancalla vegrandis</tp:taxon-name></italic> and <italic><tp:taxon-name>Mancalla cedrosensis</tp:taxon-name></italic>, a scapulotricipital tubercle is present just distal to the glenoid process on the ventral margin of the scapular shaft. This feature is also present in other flightless wing-propelled divers such as <tp:taxon-name>Spheniscidae</tp:taxon-name> and <italic><tp:taxon-name>Pinguinus</tp:taxon-name></italic>, but is not known in any volant alcid. As in <italic><tp:taxon-name>Mancalla vegrandis</tp:taxon-name></italic>, the scapular shaft, including the caudal extremity, is slightly more robust than in other alcids (e.g., <italic><tp:taxon-name>Alca</tp:taxon-name></italic>, <italic><tp:taxon-name>Aethia</tp:taxon-name></italic>). The caudal <!--PageBreak--><!--PageBreak-->extremity is less dorsoventrally expanded than in <italic><tp:taxon-name>Mancalla vegrandis</tp:taxon-name></italic>. The caudal extremity is not known for <italic><tp:taxon-name>Mancalla cedrosensis</tp:taxon-name></italic>.</p><p>Fragments of the sternum preserve the sternal rostrum, coracoidal sulci, and the carinal apex (<xref ref-type="fig" rid="F3">Fig. 3A, B</xref>). These features are not preserved in <italic><tp:taxon-name>Miomancalla howardi</tp:taxon-name></italic> and comparisons are therefore limited to extant alcids and specimens of <tp:taxon-name>Mancallinae</tp:taxon-name> that are not presently referable to species. The morphology of the sternal rostrum is consistent with that of all other <tp:taxon-name>Alcidae</tp:taxon-name>. Although no coracoid is preserved in the holotype specimen of <italic><tp:taxon-name>Mancalla lucasi</tp:taxon-name></italic>, the shape of the coracoidal sulci of the sternum is consistent with the ~150° angle of the sternal articulation of the coracoid in <italic><tp:taxon-name>Mancalla cedrosensis</tp:taxon-name></italic> and <italic><tp:taxon-name>Mancalla vegrandis</tp:taxon-name></italic>. The sternal articulation of the coracoid, and the coracoidal sulci of the sternum in other alcids curves more acutely (e.g., ~90° in <italic><tp:taxon-name>Alca torda</tp:taxon-name></italic>; <xref ref-type="fig" rid="F6">Fig. 6</xref>).</p><fig id="F6" position="float" orientation="portrait"><label>Figure 6.</label><caption><p>Comparison of sternal facet curvature in charadriiform left coracoids (sternal view; not to scale). <bold>A</bold> <italic><tp:taxon-name>Stercorarius</tp:taxon-name></italic> <bold>B</bold> <italic><tp:taxon-name>Mancalla</tp:taxon-name></italic> <bold>C</bold> <italic><tp:taxon-name>Alca</tp:taxon-name></italic> <bold>D</bold> <italic><tp:taxon-name>Aethia</tp:taxon-name></italic>.</p></caption><graphic xmlns:xlink="http://www.w3.org/1999/xlink" xlink:href="ZooKeys-091-001-g006.jpg" position="float" orientation="portrait" xlink:type="simple"/></fig><p>Complete right and left humeri are preserved (<xref ref-type="fig" rid="F3">Fig. 3C, D, E and F</xref>). Based upon humeral proportions, <italic><tp:taxon-name>Mancalla lucasi</tp:taxon-name></italic> represents the largest known species of <italic><tp:taxon-name>Mancalla</tp:taxon-name></italic> (<xref ref-type="table" rid="T2">Table 2</xref>). As in other <italic><tp:taxon-name>Mancalla</tp:taxon-name></italic> species, the ventral margin of the ventral tubercle is convex, and the capital groove is relatively narrower than other <tp:taxon-name>Alcidae</tp:taxon-name>. The ventral tubercle does not project as far ventrally as in <italic><tp:taxon-name>Mancalla californiensis</tp:taxon-name></italic> (<xref ref-type="fig" rid="F5">Fig. 5</xref>). The distal end of the deltopectoral crest transitions to the shaft more abruptly than in <italic><tp:taxon-name>Mancalla vegrandis</tp:taxon-name></italic>. <!--PageBreak-->As in other <italic><tp:taxon-name>Mancalla</tp:taxon-name></italic>, the humeral head is rotated anteriorly, and the supracoracoideus muscle scar does not broaden proximally. <tp:taxon-name>Mancallinae</tp:taxon-name> is characterized by a scar of unknown function that is positioned adjacent to the primary pneumotricipital fossa (hereafter referred to as the ‘mancalline scar’; <xref ref-type="fig" rid="F5">Fig. 5</xref>). The position of the ‘mancalline scar’ suggests an accessory insertion of m. humerotriceps (<xref ref-type="bibr" rid="B71">Howard 1949</xref>), which can be divided into as many as four separate heads in some birds (<xref ref-type="bibr" rid="B9">Baumel and Witmer 1993</xref>). Other potentially homologous muscle scars include m. coracobrachialis cranialis, which is well developed in penguins (<xref ref-type="bibr" rid="B94">Ksepka et al. 2008</xref>), or m. scapulocranialis caudalis (see <xref ref-type="bibr" rid="B119">Matsuoka and Hasegawa 2007</xref>). However, the exact function of this feature is unknown because it is not present in any other charadriiform. The shape, position, and development of this scar is variable in <tp:taxon-name>Mancallinae</tp:taxon-name> (<xref ref-type="fig" rid="F5">Fig. 5</xref>). The ‘mancalline scar’ of <italic><tp:taxon-name>Mancalla lucasi</tp:taxon-name></italic> is raised in relief like that of <italic><tp:taxon-name>Mancalla cedrosensis</tp:taxon-name></italic>, rather than excavated as in <italic><tp:taxon-name>Mancalla californiensis</tp:taxon-name></italic> and <italic><tp:taxon-name>Mancalla vegrandis</tp:taxon-name></italic> (<xref ref-type="fig" rid="F5">Fig. 5</xref>). As in <italic><tp:taxon-name>Mancalla vegrandis</tp:taxon-name></italic>, the scar extends from a point just proximal to the junction of the bicipital crest with the humeral shaft, tapers to a point, and extends into the primary pneumotricipital fossa (<xref ref-type="fig" rid="F5">Fig. 5</xref>). The dorsal and ventral margins of the ‘mancalline scar’ remain approximately parallel in <italic><tp:taxon-name>Mancalla californiensis</tp:taxon-name></italic> and <italic><tp:taxon-name>Mancalla cedrosensis</tp:taxon-name></italic> (<xref ref-type="fig" rid="F5">Fig. 5</xref>). As in all <tp:taxon-name>Mancallinae</tp:taxon-name>, the humeral shaft is arced rather than sigmoidal or straight. As in other <italic><tp:taxon-name>Mancalla</tp:taxon-name></italic>, the dorsal supracondylar process is separated from the dorsal epicondyle by a small notch. A tubercle or papilla is present on the posterior side of the distal end of the humerus adjacent to the dorsal condyle (<xref ref-type="bibr" rid="B77">Howard 1976</xref>). As with all <tp:taxon-name>Mancallinae</tp:taxon-name>, the anterior surface of the ventral condyle is rounded, rather than flattened as in all other alcids. Rounded fossae are present at the proximal ends of <!--PageBreak-->the humerotricipital and scapulotricipital grooves. The flexor process extends distal to the ventral condyle as in all <tp:taxon-name>Mancallinae</tp:taxon-name> and <italic><tp:taxon-name>Pinguinus</tp:taxon-name></italic>.</p><p>The left femur is preserved (<xref ref-type="fig" rid="F3">Fig. 3I</xref>) and is smaller (~15%; <xref ref-type="table" rid="T2">Table 2</xref>)than in <italic><tp:taxon-name>Miomancalla howardi</tp:taxon-name></italic> sp. n. (<xref ref-type="table" rid="T3">Table 3</xref>), and larger (~19%) than in <italic><tp:taxon-name>Mancalla cedrosensis</tp:taxon-name></italic> (Howard, 1971). Extant alcids do not display statistically significant degrees of sexual dimorphism in their size, plumage, or osteological morphology (<xref ref-type="bibr" rid="B170">Storer 1952</xref>; <xref ref-type="bibr" rid="B135">Nettleship and Birkhead 1985</xref>; <xref ref-type="bibr" rid="B179">Szekely et al. 2000</xref>). Thus, it can be reasonably assumed that extinct alcids were also not sexually dimorphic as the proposed sister taxon of all alcids, the <tp:taxon-name>Stercorariidae</tp:taxon-name> (<xref ref-type="bibr" rid="B51">Ericson et al. 2003</xref>; <xref ref-type="bibr" rid="B181">Thomas et al. 2004</xref>; <xref ref-type="bibr" rid="B5">Baker et al. 2007</xref>; <xref ref-type="bibr" rid="B150">Pereira and Baker 2008</xref>), as well as the closely related <tp:taxon-name>Laridae</tp:taxon-name> are also not sexually dimorphic. This range of size between <italic><tp:taxon-name>Mancalla</tp:taxon-name></italic> species is greater than the range of intraspecific variation documented for other alcids (~1-5%), including the flightless Great Auk (<xref ref-type="bibr" rid="B129">Moen 1991</xref>; <xref ref-type="bibr" rid="B27">Burness and Montevecchi 1992</xref>). As in <italic><tp:taxon-name>Alle</tp:taxon-name></italic>, <italic><tp:taxon-name>Cepphus</tp:taxon-name></italic> Mörhing, 1758, <italic><tp:taxon-name>Synthliboramphus</tp:taxon-name></italic> Brandt, 1837, and <italic><tp:taxon-name>Brachyramphus</tp:taxon-name></italic> Brandt, 1837, the femoral trochanter projects anteriorly in lateral view. The femoral trochanter in <italic><tp:taxon-name>Uria</tp:taxon-name></italic>, <italic><tp:taxon-name>Aethia</tp:taxon-name></italic> Merrem, 1788, <italic><tp:taxon-name>Alca</tp:taxon-name></italic>, and <italic><tp:taxon-name>Pinguinus</tp:taxon-name></italic> is not projected anteriorly (i.e., straight), and the trochanter is concave in lateral view in <italic><tp:taxon-name>Fratercula</tp:taxon-name></italic> Brisson, 1760 and <italic><tp:taxon-name>Cerorhinca</tp:taxon-name></italic> Bonaparte, 1828. Femora of <italic><tp:taxon-name>Miocepphus</tp:taxon-name></italic> are not known. No diagnostic characteristics of the femur of <italic><tp:taxon-name>Mancalla lucasi</tp:taxon-name></italic> were identified.</p></tp:treatment-sec><tp:treatment-sec sec-type="Remarks"><title>Remarks.</title><p><italic><tp:taxon-name>Mancalla lucasi</tp:taxon-name></italic> corresponds in size and some humeral characteristics with material previously referred to <italic><tp:taxon-name>Mancalla diegensis</tp:taxon-name></italic>. However, <italic><tp:taxon-name>Mancalla diegensis</tp:taxon-name></italic> is considered <tp:taxon-name>Alcidae</tp:taxon-name> incertae sedis (see Appendix 1 for details of the taxonomic revision).</p></tp:treatment-sec><tp:treatment-sec><!--Section generated to contain objects referenced in tp:taxon-treatment.--><fig id="F1" position="float" orientation="portrait"><label>Figure 1. </label><caption><p>Comparison of alcid humeri in posterior view. Previously recognized <tp:taxon-name>Mancallinae</tp:taxon-name> holotype humeri along with examples of <italic><tp:taxon-name>Pinguinus impennis</tp:taxon-name></italic> and volant <italic><tp:taxon-name>Alca torda</tp:taxon-name></italic> humeri for comparison (dotted lines represent reconstructed parts of humeri). <bold>A</bold> Holotype specimen of <italic><tp:taxon-name>Mancalla californiensis</tp:taxon-name></italic> (USNM 4976) <bold>B</bold> Holotype humerus of <italic><tp:taxon-name>Mancalla cedrosensis</tp:taxon-name></italic> (LACM 15373) <bold>C</bold> Holotype specimen of <italic><tp:taxon-name>Miomancalla wetmorei</tp:taxon-name></italic> (LACM 42653) <bold>D</bold> <italic><tp:taxon-name>Pinguinus impennis</tp:taxon-name></italic> (USNM 623465) <bold>E</bold> <italic><tp:taxon-name>Alca torda</tp:taxon-name></italic> (NCSM 20058). Anatomical abbreviations: <bold>cg</bold> capital groove <bold>d</bold> deltopectoral crest <bold>dsp</bold> dorsal supracondylar process <bold>fp</bold> flexor process <bold>pf1</bold> primary pneumotricipital fossa <bold>sc</bold> supracoracoidal crest.</p></caption><graphic xmlns:xlink="http://www.w3.org/1999/xlink" xlink:href="ZooKeys-091-001-g001.jpg" position="float" orientation="portrait" xlink:type="simple"/></fig></tp:treatment-sec><ref-list><ref id="B188"><mixed-citation xmlns:xlink="http://www.w3.org/1999/xlink" xlink:type="simple"><person-group><name name-style="western"><surname>Von den Driesch</surname><given-names>A</given-names></name></person-group> (<year>1976</year>)<article-title> A guide to the measurement of animal bones from archaeological sites.</article-title><source>Peabody Museum Bulletin</source><volume>1</volume>:<fpage>103</fpage>-<lpage>129</lpage>.</mixed-citation></ref><ref id="B114"><mixed-citation xmlns:xlink="http://www.w3.org/1999/xlink" xlink:type="simple"><person-group><name name-style="western"><surname>Lucas</surname><given-names>FA</given-names></name></person-group> (<year>1901</year>)<article-title> A Flightless auk, <italic>Mancalla californiensis</italic>, from the Miocene of California.</article-title><source>Proceedings of the United States National Museum</source><volume>24</volume>:<fpage>113</fpage>-<lpage>134</lpage>.</mixed-citation></ref><ref id="B71"><mixed-citation xmlns:xlink="http://www.w3.org/1999/xlink" xlink:type="simple"><person-group><name name-style="western"><surname>Howard</surname><given-names>H</given-names></name></person-group> (<year>1949</year>)<article-title> New avian records for the Pliocene of California.</article-title><source>Carnegie Institute of Washington Publications, Contributions to Paleontology</source><volume>584</volume>:<fpage>177</fpage>-<lpage>199</lpage>.</mixed-citation></ref><ref id="B9"><mixed-citation xmlns:xlink="http://www.w3.org/1999/xlink" xlink:type="simple"><person-group><name name-style="western"><surname>Baumel</surname><given-names>J</given-names></name><name name-style="western"><surname>Witmer</surname><given-names>L</given-names></name></person-group> (<year>1993</year>)<article-title> Osteologica</article-title> In: <person-group><name name-style="western"><surname>Baumel</surname><given-names>JJ</given-names></name><name name-style="western"><surname>King</surname><given-names>AS</given-names></name><name name-style="western"><surname>Breazile</surname><given-names>JE</given-names></name><name name-style="western"><surname>Evans</surname><given-names>HE</given-names></name><name name-style="western"><surname>Vanden Berge</surname><given-names>JC</given-names></name></person-group> (<role>Eds</role>) <source>Handbook of avian anatomy: Nomina Anatomica Avium, 2nd edition</source>. Publications of the <publisher-name>Nuttall Ornithology Club</publisher-name><volume>23</volume>, <fpage>45</fpage>–<lpage>132</lpage>.</mixed-citation></ref><ref id="B94"><mixed-citation xmlns:xlink="http://www.w3.org/1999/xlink" xlink:type="simple"><person-group><name name-style="western"><surname>Ksepka</surname><given-names>DT</given-names></name><name name-style="western"><surname>Clarke</surname><given-names>JA</given-names></name><name name-style="western"><surname>DeVries</surname><given-names>TJ</given-names></name><name name-style="western"><surname>Urbina</surname><given-names>M</given-names></name></person-group> (<year>2008</year>)<article-title> Osteology of <italic>Icadyptes salasi</italic>, a giant penguin from the Eocene of Peru.</article-title><source>Journal of Anatomy</source><volume>213</volume>:<fpage>131</fpage>-<lpage>147</lpage>.</mixed-citation></ref><ref id="B119"><mixed-citation xmlns:xlink="http://www.w3.org/1999/xlink" xlink:type="simple"><person-group><name name-style="western"><surname>Matsuoka</surname><given-names>H</given-names></name><name name-style="western"><surname>Hasegawa</surname><given-names>Y</given-names></name></person-group> (<year>2007</year>)<article-title> Myology and osteology of the Whooper Swan <italic>Cygnus Cygnus</italic> (Aves: Anatidae) Part I. Muscles attached to the sternum, coracoid, clavicle, scapula and humerus.</article-title><source>Bulletin of the Gunma Museum of Natural History</source><volume>11</volume>:<fpage>7</fpage>-<lpage>14</lpage>.</mixed-citation></ref><ref id="B77"><mixed-citation xmlns:xlink="http://www.w3.org/1999/xlink" xlink:type="simple"><person-group><name name-style="western"><surname>Howard</surname><given-names>H</given-names></name></person-group> (<year>1976</year>)<article-title> A new species of flightless auk from the Miocene of California (Alcidae: Mancallinae). In: Olson SL (Ed) Collected papers in avian paleontology honoring the 90th birthday of Alexander Wetmore.</article-title><source>Smithsonian Contributions to Paleobiology</source><volume>27</volume>:<fpage>141</fpage>-<lpage>146</lpage>.</mixed-citation></ref><ref id="B170"><mixed-citation xmlns:xlink="http://www.w3.org/1999/xlink" xlink:type="simple"><person-group><name name-style="western"><surname>Storer</surname><given-names>RW</given-names></name></person-group> (<year>1952</year>)<article-title> A comparison of variation, behavior and evolution in the sea bird genera <italic>Uria</italic> and <italic>Cepphus</italic>.</article-title><source>University of California Publications in Zoology</source><volume>52</volume>:<fpage>121</fpage>-<lpage>222</lpage>.</mixed-citation></ref><ref id="B135"><mixed-citation xmlns:xlink="http://www.w3.org/1999/xlink" xlink:type="simple"><person-group><name name-style="western"><surname>Nettleship</surname><given-names>DN</given-names></name><name name-style="western"><surname>Birkhead</surname><given-names>TR</given-names></name></person-group><role>Eds</role> (<year>1985</year>)<source> The Atlantic Alcidae: the evolution, distribution, and biology of the auks inhabiting the Atlantic Ocean and adjacent water areas</source>. <publisher-name>Academic Press</publisher-name>, <publisher-loc>London and Orlando</publisher-loc>, <lpage>574</lpage>pp.</mixed-citation></ref><ref id="B179"><mixed-citation xmlns:xlink="http://www.w3.org/1999/xlink" xlink:type="simple"><person-group><name name-style="western"><surname>Szekely</surname><given-names>T</given-names></name><name name-style="western"><surname>Reynolds</surname><given-names>JD</given-names></name><name name-style="western"><surname>Figuerola</surname><given-names>J</given-names></name></person-group> (<year>2000</year>)<article-title> Sexual size dimorphism in shorebirds, gulls, and alcids: the influence of sexual and natural selection.</article-title><source>Evolution</source><volume>54</volume>:<fpage>1404</fpage>-<lpage>1413</lpage>.</mixed-citation></ref><ref id="B51"><mixed-citation xmlns:xlink="http://www.w3.org/1999/xlink" xlink:type="simple"><person-group><name name-style="western"><surname>Ericson</surname><given-names>PGP</given-names></name><name name-style="western"><surname>Envall</surname><given-names>I</given-names></name><name name-style="western"><surname>Irestedt</surname><given-names>M</given-names></name><name name-style="western"><surname>Norman</surname><given-names>JA</given-names></name></person-group> (<year>2003</year>)<article-title> Inter-familial relationships of the shorebirds (Aves: Charadriiformes) based on nuclear DNA sequence data</article-title>. <source>BMC Evolutionary Biology</source><volume>3</volume>: <lpage>16</lpage>. <ext-link ext-link-type="uri" xlink:href="http://dx.doi.org/10.1186/1471-2148-3-16" xlink:type="simple">doi:10.1186/1471-2148-3-16</ext-link>.</mixed-citation></ref><ref id="B181"><mixed-citation xmlns:xlink="http://www.w3.org/1999/xlink" xlink:type="simple"><person-group><name name-style="western"><surname>Thomas</surname><given-names>G</given-names></name><name name-style="western"><surname>Wills</surname><given-names>MA</given-names></name><name name-style="western"><surname>Szekely</surname><given-names>T</given-names></name></person-group> (<year>2004</year>)<article-title> Phylogeny of shorebirds, gulls and alcids (Aves: Charadrii) from the cytochrome-<italic>b</italic> gene: parsimony, Baysian inference, minimum evolution and quartet puzzling</article-title>. <source>Molecular Phylogenetics and Evolution</source><volume>30</volume>: <fpage>516</fpage>–<lpage>526</lpage>. <ext-link ext-link-type="uri" xlink:href="http;//dx.doi.org/10.1016/S1055-7903(03)00222-7" xlink:type="simple">doi:10.1016/S1055-7903(03)00222-7</ext-link></mixed-citation><!--PageBreak--></ref><ref id="B5"><mixed-citation xmlns:xlink="http://www.w3.org/1999/xlink" xlink:type="simple"><person-group><name name-style="western"><surname>Baker</surname><given-names>AJ</given-names></name><name name-style="western"><surname>Pereira</surname><given-names>SL</given-names></name><name name-style="western"><surname>Paton</surname><given-names>TA</given-names></name></person-group> (<year>2007</year>)<article-title> Phylogenetic relationships and divergence times of Charadriiformes genera: multigene evidence for the Cretaceous origin of 14 clades of shorebirds</article-title>. <source>Biology Letters</source><volume>3</volume>: <fpage>205</fpage>–<lpage>209</lpage>. <ext-link ext-link-type="uri" xlink:href="http://dx.doi.org/10.1098/rsbl.2006.0606" xlink:type="simple">doi:10.1098/rsbl.2006.0606</ext-link></mixed-citation></ref><ref id="B150"><mixed-citation xmlns:xlink="http://www.w3.org/1999/xlink" xlink:type="simple"><person-group><name name-style="western"><surname>Pereira</surname><given-names>SL</given-names></name><name name-style="western"><surname>Baker</surname><given-names>AJ</given-names></name></person-group> (<year>2008</year>)<article-title> DNA evidence for a Paleocene origin of the Alcidae (Aves: Charadriiformes) in the Pacific and multiple dispersals across northern oceans</article-title>. <source>Molecular Phylogenetics and Evolution</source><volume>46</volume>: <fpage>430</fpage>–<lpage>455</lpage>. <ext-link ext-link-type="uri" xlink:href="http;//dx.doi.org/10.1016/j.ympev.2007.11.020" xlink:type="simple">doi:10.1016/j.ympev.2007.11.020</ext-link></mixed-citation></ref><ref id="B129"><mixed-citation xmlns:xlink="http://www.w3.org/1999/xlink" xlink:type="simple"><person-group><name name-style="western"><surname>Moen</surname><given-names>SM</given-names></name></person-group> (<year>1991</year>)<article-title> Morphologic and genetic variation among breeding colonies of the Atlantic Puffin (<italic>Fratercula arctica</italic>).</article-title><source>Auk</source><volume>108</volume>:<fpage>755</fpage>-<lpage>763</lpage>.</mixed-citation></ref><ref id="B27"><mixed-citation xmlns:xlink="http://www.w3.org/1999/xlink" xlink:type="simple"><person-group><name name-style="western"><surname>Burness</surname><given-names>GP</given-names></name><name name-style="western"><surname>Montevecchi</surname><given-names>WA</given-names></name></person-group> (<year>1992</year>)<article-title> Oceanographic-related variation in the bone sizes of Great Auks</article-title>. <source>Polar Biology</source><volume>11</volume>: <fpage>545</fpage>–<lpage>551</lpage>. <ext-link ext-link-type="uri" xlink:href="http://dx.doi.org/10.1007/BF00237947" xlink:type="simple">doi:10.1007/BF00237947</ext-link></mixed-citation></ref></ref-list></tp:taxon-treatment>
