# Supplementary material for: Taxonomic revision and phylogenetic analysis of the flightless Mancallinae (Aves, Pan-Alcidae)
Source: Zookeys. 2011 Apr 20;(91):1–116. doi: 10.3897/zookeys.91.709 (PMC3084493; doi:10.3897/zookeys.91.709)
Supplement: XML Treatment for Mancalla vegrandis [file zookeys.91.709-treatment3.xml]

<!DOCTYPE tp:taxon-treatment
  PUBLIC "-//TaxonX//DTD Taxonomic Treatment Publishing DTD v0 20100105//EN" "tax-treatment-NSO.dtd">
<tp:taxon-treatment xmlns:tp="http://www.plazi.org/taxpub"><tp:treatment-meta><mixed-citation publication-type="journal"><person-group><name><surname>Smith</surname><given-names>Neil Adam</given-names></name></person-group><article-title>Taxonomic revision and phylogenetic analysis of the flightless Mancallinae (Aves, Pan-Alcidae)</article-title><source>Zookeys</source><day>20</day><month>4</month><year>2011</year><volume>2011</volume><issue>91</issue><fpage>1</fpage><lpage>116</lpage><pub-id pub-id-type="doi">10.3897/zookeys.91.709</pub-id></mixed-citation></tp:treatment-meta><tp:nomenclature><tp:taxon-name>
                            <tp:taxon-name-part taxon-name-part-type="genus">Mancalla</tp:taxon-name-part>
                            <tp:taxon-name-part taxon-name-part-type="species">vegrandis</tp:taxon-name-part>
                        		<object-id xmlns:xlink="http://www.w3.org/1999/xlink" xlink:type="simple">urn:lsid:zoobank.org:act:8F6D55BF-C827-47C3-AAB6-777632C92DB6</object-id>
                        </tp:taxon-name><tp:taxon-status xmlns:xlink="http://www.w3.org/1999/xlink" xlink:type="simple">sp. n.</tp:taxon-status></tp:nomenclature><tp:treatment-sec sec-type="Holotype"><title>Holotype.</title><p>SDSNH 77399: a partial postcranial skeleton comprising the following elements: two cervical vertebrae, one costal and one vertebral rib, partial furcula, scapulae, left coracoid, partial right coracoid, partial sternum, left humerus, and pelvis (<xref ref-type="fig" rid="F7">Figs 7</xref> and <xref ref-type="fig" rid="F8">8</xref>; <xref ref-type="table" rid="T1">Tables1</xref>, <xref ref-type="table" rid="T2">2</xref> and <xref ref-type="table" rid="T3">3</xref>). The holotype specimen was collected by W. T. Stein in October, 1961.</p><fig id="F7" position="float" orientation="portrait"><label>Figure 7.</label><caption><p>Holotype specimen of <italic><tp:taxon-name>Mancalla vegrandis</tp:taxon-name></italic> (SDSNH 77399) <bold>A</bold> Cervical vertebra (C3?) in dorsal view <bold>B</bold> Cervical vertebra (C4?) in ventral view <bold>C</bold> Left humerus in posterior view <bold>D</bold> Costal rib <bold>E</bold> Vertebral rib <bold>F</bold> Pelvis in dorsal view. Anatomical abbreviations: <bold>ac</bold> acetabulum <bold>at</bold> antitrochanter <bold>ats</bold> antitrochanteral sulcus <bold>c</bold> capitulum of vertebral rib <bold>cg</bold> capital groove <bold>d</bold> deltopectoral crest <bold>dis</bold> dorsal illiac spine <bold>dsp</bold> dorsal supracondylar process <bold>fp</bold> flexor process <bold>h</bold> hypapophysis <bold>is</bold> iliosynsacral suture <bold>pf1</bold> primary pneumotricipital fossa <bold>pz</bold> postzygapophysis <bold>sa</bold> sternal articulation of costal rib <bold>sc</bold> supracoracoidal crest <bold>tf</bold> tricipital fossae <bold>vt</bold> ventral tubercle.</p></caption><graphic xmlns:xlink="http://www.w3.org/1999/xlink" xlink:href="ZooKeys-091-001-g007.jpg" position="float" orientation="portrait" xlink:type="simple"/></fig></tp:treatment-sec><tp:treatment-sec sec-type="Etymology"><title>Etymology.</title><p>The species name <italic>vegrandis</italic> reflects the diminutive size of this taxon compared to other known <italic><tp:taxon-name>Mancalla</tp:taxon-name></italic> species (vegrandis, from the Latin for small, diminutive or tiny).</p></tp:treatment-sec><tp:treatment-sec sec-type="Locality and horizon"><title>Locality and horizon.</title><p>Middle Pliocene to Early Pleistocene (Zanclean-Calabrian) San Diego Formation of San Diego County, California. Latitude, longitude, and elevation data are on file at SDSNH (locality 4273). Details of the geologic setting are provided in Appendix 6.</p></tp:treatment-sec><tp:treatment-sec sec-type="Referred specimens"><title>Referred specimens.</title><p>SDSNH 42532: a complete left humerus from the Middle Pliocene to Early Pleistocene San Diego Formation of San Diego County, California (SDSNH locality 3468); SDSNH 42534: a complete right humerus from the Middle Pliocene to Early Pleistocene San Diego Formation of San Diego County, California (SDSNH locality 3468); SDSNH 28152: a complete right humerus from the Early Pliocene upper member of the San Mateo Formation of San Diego County, California (SDSNH locality 3161); SDSNH 75051: a complete right humerus from the Early Pliocene upper member of the San Mateo Formation of San Diego County, California (SDSNH locality 2643; <xref ref-type="fig" rid="F4">Fig. 4A–D</xref>).</p></tp:treatment-sec><tp:treatment-sec sec-type="Differential diagnosis"><title>Differential diagnosis.</title><p>Dorsal and ventral edges of the mancalline scar extending into primary pneumotricipital fossa taper to a point as in <italic><tp:taxon-name>Mancalla lucasi</tp:taxon-name></italic>, rather than remaining parallel as in <italic><tp:taxon-name>Mancalla californiensis</tp:taxon-name></italic> and <italic><tp:taxon-name>Mancalla cedrosensis</tp:taxon-name></italic> (123:1; <xref ref-type="fig" rid="F5">Fig. 5</xref>); mancalline scar extending into primary pneumotricipital fossa is an excavated pit as in <italic><tp:taxon-name>Mancalla californiensis</tp:taxon-name></italic> rather than raised in relief to the floor of the primary pneumotricipital fossa and the humeral shaft as in <italic><tp:taxon-name>Mancalla cedrosensis</tp:taxon-name></italic> and <italic><tp:taxon-name>Mancalla lucasi</tp:taxon-name></italic> (121:0); humerus shorter than other known <italic><tp:taxon-name>Mancalla</tp:taxon-name></italic> (<xref ref-type="table" rid="T2">Tables 2</xref> and <xref ref-type="table" rid="T3">3</xref>).</p></tp:treatment-sec><tp:treatment-sec sec-type="Anatomical description"><title>Anatomical description.</title><p>Two cervical vertebrae are preserved (<xref ref-type="fig" rid="F7">Fig. 7A and B</xref>). Comparisons with <italic><tp:taxon-name>Miomancalla howardi</tp:taxon-name></italic> are limited to generalities regarding shape in dorsal view, for which the morphology of <italic><tp:taxon-name>Mancalla vegrandis</tp:taxon-name></italic> is consistent with that of <italic><tp:taxon-name>Miomancalla howardi</tp:taxon-name></italic>. Only thoracic vertebrae are known for <italic><tp:taxon-name>Mancalla cedrosensis</tp:taxon-name></italic>. One of the vertebrae (<xref ref-type="fig" rid="F7">Fig. 7A</xref>) is mediolaterally narrower than the other (<xref ref-type="fig" rid="F7">Fig. 7B</xref>). Although the width of cervical vertebrae other than the axis and atlas do not vary considerably in extant <tp:taxon-name>Alcidae</tp:taxon-name>, the 3rd and 4th cervical vertebrae of some charadriiforms (e.g., <italic><tp:taxon-name>Larosterna inca</tp:taxon-name></italic> Lesson, 1827) are mediolaterally narrower than cervical vertebra posterior to the 4th (i.e., C5, C6, C7). The dorsal surface of the broader vertebra (<xref ref-type="fig" rid="F7">Fig. 7B</xref>) is perforated by a small foramen (i.e., perforation of laminae arcocostales). In extant alcids, only the third and fourth cervical vertebrae are perforated. Typically in extant <tp:taxon-name>Alcidae</tp:taxon-name>, the third cervical vertebra is punctured by a small foramina, whereas the foramina in the fourth cervical vertebra is much larger, leaving only a thin strut of bone bordering it laterally. The morphology of the preserved vertebrae is suggestive of C3 and C4; however, definitive assignment cannot be made at this time.</p><p>One complete cervical rib and one complete costal rib (<xref ref-type="fig" rid="F7">Fig. 7D and E</xref>) are preserved along with several other rib fragments (not figured). No morphological differences were evident between the ribs of <italic><tp:taxon-name>Mancalla vegrandis</tp:taxon-name></italic>, <tp:taxon-name>Mancallinae</tp:taxon-name> specimen SDSNH 25236,and other alcids for which the ribs are known.<!--PageBreak--><!--PageBreak--><!--PageBreak--></p><p>All but the omal extremities of the furcula are preserved (<xref ref-type="fig" rid="F8">Fig. 8D</xref>). The furcular rami are mediolaterally compressed as in all other <tp:taxon-name>Alcidae</tp:taxon-name>. The anterior surface of the furcular rami dorsal to the apophysis is rounded or convex as in <italic><tp:taxon-name>Uria</tp:taxon-name></italic>, rather than grooved as in <italic><tp:taxon-name>Cepphus</tp:taxon-name></italic>. The furcular apophysis does not bear the ventrally expanded, bladelike interclavicular process characteristic of extant <tp:taxon-name>Alcidae</tp:taxon-name>. However, the possibility that this feature was lost to damage cannot be ruled out. No additional morphological differences were evident between the preserved portions of the furcula of <italic><tp:taxon-name>Mancalla vegrandis</tp:taxon-name></italic> and other alcids for which the furcula is known.</p><fig id="F8" position="float" orientation="portrait"><label>Figure 8.</label><caption><p>Holotype specimen of <italic><tp:taxon-name>Mancalla vegrandis</tp:taxon-name></italic> (SDSNH 77399). <bold>A</bold> Right scapula in medial view <bold>B</bold> Left scapula in lateral view <bold>C</bold> Partial sternum in ventral view <bold>D</bold> Partial furcula in posterior view (dashed lines represent missing portion of left ramus) <bold>E</bold> Left coracoid in posterior view. Anatomical abbreviations: <bold>a</bold> acromion process <bold>ce</bold> caudal extremity of scapula <bold>cr</bold> sternal carina <bold>ct</bold> coracoidal tubercle <bold>fa</bold> furcular apophysis <bold>ff</bold> furcular facet of coracoid <bold>gp</bold> glenoid process <bold>lp</bold> latral process of coracoid <bold>lt</bold> lateral trabeculae of sternum <bold>pp</bold> procoracoid process <bold>st</bold> scapulotricipital tubercle.</p></caption><graphic xmlns:xlink="http://www.w3.org/1999/xlink" xlink:href="ZooKeys-091-001-g008.jpg" position="float" orientation="portrait" xlink:type="simple"/></fig><p>The left coracoid is complete except for a small portion of the medial margin of the sternal facet (<xref ref-type="fig" rid="F8">Fig. 8E</xref>). A fragment of the right coracoid preserves the medial margin of the sternal facet and the sternal portion of the coracoidal shaft (not figured). As in <italic><tp:taxon-name>Mancalla cedrosensis</tp:taxon-name></italic> the furcular facet is rounded, rather than oval as in <italic><tp:taxon-name>Aethia</tp:taxon-name></italic> and <italic><tp:taxon-name>Fratercula</tp:taxon-name></italic>. The head of the coracoid is apneumatic as in all <tp:taxon-name>Alcidae</tp:taxon-name>, but the brachial tuberosity is deeply undercut as in <italic><tp:taxon-name>Alca</tp:taxon-name></italic> and <italic><tp:taxon-name>Pinguinus</tp:taxon-name></italic>. The humeral articulation is more rounded than in extant <tp:taxon-name>Alcidae</tp:taxon-name>. As in <italic><tp:taxon-name>Cepphus</tp:taxon-name></italic>, the scar marking the position of m. supracoracoideus is less distinct than in other <tp:taxon-name>Alcidae</tp:taxon-name>. As in <italic><tp:taxon-name>Mancalla cedrosensis</tp:taxon-name></italic>, <italic><tp:taxon-name>Aethia</tp:taxon-name></italic>, and <italic><tp:taxon-name>Alle</tp:taxon-name></italic>,the procoracoidal process is not punctured by a foramen for passage of the tendon of m. supracoracoideus. The procoracoid process points dorsomedially as in all <tp:taxon-name>Alcidae</tp:taxon-name> except <italic><tp:taxon-name>Aethia</tp:taxon-name></italic>, in which the procoracoid points more ventromedially. As in <italic><tp:taxon-name>Mancalla cedrosensis</tp:taxon-name></italic>, <italic><tp:taxon-name>Brachyramphus</tp:taxon-name></italic>, <italic><tp:taxon-name>Uria</tp:taxon-name></italic>, <italic><tp:taxon-name>Aethia</tp:taxon-name></italic>, and <italic><tp:taxon-name>Ptychoramphus</tp:taxon-name></italic> Brandt, 1837, the sternal margin of the procoracoid process is concave, rather than convex as in <italic><tp:taxon-name>Cerorhinca</tp:taxon-name></italic>, <italic><tp:taxon-name>Fratercula,</tp:taxon-name></italic> and <italic><tp:taxon-name>Pinguinus</tp:taxon-name></italic>. As in many alcids (e.g., <italic><tp:taxon-name>Alca</tp:taxon-name></italic>, <italic><tp:taxon-name>Brachyramphus</tp:taxon-name></italic>) a single, distinct, straight ridge, which extends from the lateral angle of the sternal facet towards the humeral facet is present. This ridge does not extend sternally in <italic><tp:taxon-name>Synthliboramphus</tp:taxon-name></italic>, <italic><tp:taxon-name>Cepphus</tp:taxon-name></italic>, <italic><tp:taxon-name>Fratercula</tp:taxon-name></italic>, <italic><tp:taxon-name>Aethia</tp:taxon-name></italic>, <italic><tp:taxon-name>Ptychoramphus</tp:taxon-name></italic>, and <italic><tp:taxon-name>Cerorhinca</tp:taxon-name></italic>. This ridge is less pronounced and positioned farther laterally in <italic><tp:taxon-name>Mancalla cedrosensis</tp:taxon-name></italic>. A well-developed lateral process is present. This feature is absent in <italic><tp:taxon-name>Mancalla cedrosensis</tp:taxon-name></italic>. The dorsal margin<!--PageBreak--> of the medial sternal process is notched as in most alcids (e.g., <italic><tp:taxon-name>Alca torda</tp:taxon-name></italic>). As in <italic><tp:taxon-name>Mancalla cedrosensis</tp:taxon-name></italic>, the posterior surface of the sternal end of the coracoid is more excavated than in extant <tp:taxon-name>Alcidae</tp:taxon-name> and the sternal facet is curved ~150°.</p><p>Right and left scapulae are preserved (<xref ref-type="fig" rid="F8">Fig. 8A and B</xref>). As in all <tp:taxon-name>Alcidae</tp:taxon-name>, the scapular shaft is mediolaterally compressed throughout its entire length. As in <italic><tp:taxon-name>Mancalla lucasi</tp:taxon-name></italic>, the acromion projects farther anteriorly than that of other alcids (e.g., <italic><tp:taxon-name>Uria</tp:taxon-name></italic>, <italic><tp:taxon-name>Aethia</tp:taxon-name></italic>). The acromion of <italic><tp:taxon-name>Mancalla cedrosensis</tp:taxon-name></italic> does not project as far anteriorly as that of <italic><tp:taxon-name>Mancalla vegrandis</tp:taxon-name></italic>. The coracoidal tubercle is more pronounced than in <italic><tp:taxon-name>Mancalla lucasi</tp:taxon-name></italic> and <italic><tp:taxon-name>Mancalla cedrosensis</tp:taxon-name></italic>. As in <italic><tp:taxon-name>Mancalla lucasi</tp:taxon-name></italic> and <italic><tp:taxon-name>Mancalla cedrosensis</tp:taxon-name></italic>, a scapulotricipital tubercle is present just distal to the glenoid process on the ventral margin of the scapular shaft. As in <italic><tp:taxon-name>Mancalla lucasi</tp:taxon-name></italic>, the scapular shaft, including the caudal extremity, is slightly more robust than in other alcids (e.g., <italic><tp:taxon-name>Alca</tp:taxon-name></italic>, <italic><tp:taxon-name>Aethia</tp:taxon-name></italic>). The caudal extremity is more dorsoventrally expanded than in <italic><tp:taxon-name>Mancalla lucasi</tp:taxon-name></italic>. The caudal extremity is not known for <italic><tp:taxon-name>Mancalla cedrosensis</tp:taxon-name></italic>.</p><p>Parts of the left distal end of the sternum including the distal end of the carina, and the left lateral process are preserved (<xref ref-type="fig" rid="F8">Fig. 8C</xref>). <italic><tp:taxon-name>Mancalla lucasi</tp:taxon-name></italic> and <italic><tp:taxon-name>Miomancalla howardi</tp:taxon-name></italic> do not preserve the same portions of the sternum so comparisons cannot presently be made between the sterni of <tp:taxon-name>Mancallinae</tp:taxon-name>. As a result of the deep incisure of the lateral notches the lateral processes of <italic><tp:taxon-name>Mancalla vegrandis</tp:taxon-name></italic> are more elongate that any other alcids for which the sternum is known. In other Charadriiformes this condition is present only in the <tp:taxon-name>Glareolidae</tp:taxon-name> and <tp:taxon-name>Scolpacidae</tp:taxon-name>, and resembles the sternum in <tp:taxon-name>Spheniscidae</tp:taxon-name> (<xref ref-type="fig" rid="F9">Fig. 9</xref>).</p><fig id="F9" position="float" orientation="portrait"><label>Figure 9.</label><caption><p>Comparison of charadriiform and sphenisciform sterni. <bold>A</bold> <italic><tp:taxon-name>Alca torda</tp:taxon-name></italic> (USNM 502382) <bold>B</bold> <italic><tp:taxon-name>Aethia psittacula</tp:taxon-name></italic> (NCSM 18514) <bold>C</bold> <italic><tp:taxon-name>Sterna anaethetus</tp:taxon-name></italic> (NCSM 17085) <bold>D</bold> <italic><tp:taxon-name>Hydrophasianus chirurgus</tp:taxon-name></italic> (USNM 490566) <bold>E</bold> <italic><tp:taxon-name>Eudyptula minor</tp:taxon-name></italic> (TMM M-391).</p></caption><graphic xmlns:xlink="http://www.w3.org/1999/xlink" xlink:href="ZooKeys-091-001-g009.jpg" position="float" orientation="portrait" xlink:type="simple"/></fig><p>The left humerus is preserved (<xref ref-type="fig" rid="F7">Fig. 7C</xref>). Based upon humeral proportions, <italic><tp:taxon-name>Mancalla vegrandis</tp:taxon-name></italic> represents the smallest known species of <italic><tp:taxon-name>Mancalla</tp:taxon-name></italic> (<xref ref-type="table" rid="T2">Table 2</xref>). As in other species of <italic><tp:taxon-name>Mancalla</tp:taxon-name></italic>, the ventral margin of the ventral tubercle is convex, and the capital groove is relatively narrower than other <tp:taxon-name>Alcidae</tp:taxon-name>. The ventral tubercle does not project as far ventrally as in <italic><tp:taxon-name>Mancalla californiensis</tp:taxon-name></italic>. The distal end of the deltopectoral crest transitions to the shaft less abruptly than in <italic><tp:taxon-name>Mancalla lucasi</tp:taxon-name></italic>. As in other <tp:taxon-name>Mancallinae</tp:taxon-name>, the humeral head is rotated anteriorly and the supracoracoideus muscle scar does not broaden proximally. The ‘mancalline scar’ is excavated as in <italic><tp:taxon-name>Mancalla californiensis</tp:taxon-name></italic>, rather than raised in relief like that of <italic><tp:taxon-name>Mancalla cedrosensis</tp:taxon-name></italic> and <italic><tp:taxon-name>Mancalla lucasi</tp:taxon-name></italic> (<xref ref-type="fig" rid="F5">Fig. 5</xref>). As in <italic><tp:taxon-name>Mancalla lucasi</tp:taxon-name></italic>, the ‘mancalline scar’ extends from a point just proximal to the junction of the bicipital crest with the humeral shaft and tapers to a point, and extends into the primary pneumotricipital fossa. The margins of this scar remain parallel in <italic><tp:taxon-name>Mancalla californiensis</tp:taxon-name></italic> and <italic><tp:taxon-name>Mancalla cedrosensis</tp:taxon-name></italic>. As in all <tp:taxon-name>Mancallinae</tp:taxon-name>, the humeral shaft is arced rather than sigmoidal or straight. As in other <italic><tp:taxon-name>Mancalla</tp:taxon-name></italic>, the dorsal supracondylar tubercle is separated from the dorsal epicondyle by a small notch. A tubercle or papilla is present on the posterior side of the distal end of the humerus adjacent to the dorsal condyle (Howard, 1966). As with all <tp:taxon-name>Mancallinae</tp:taxon-name>, the anterior surface of the ventral condyle is rounded, rather than flattened as in all other <tp:taxon-name>Alcidae</tp:taxon-name>. Rounded fossae are present at the proximal ends of the humerotricipital and scapulotricipital grooves. The flexor process extends distal to the ventral condyle as in all <tp:taxon-name>Mancallinae</tp:taxon-name> and <italic><tp:taxon-name>Pinguinus</tp:taxon-name></italic>.</p><p>The pelvis is preserved in dorsal view (<xref ref-type="fig" rid="F7">Fig. 7F</xref>). Comparisons of pelves within <tp:taxon-name>Mancallinae</tp:taxon-name> are limited to <italic><tp:taxon-name>Miomancalla howardi</tp:taxon-name></italic>. As in all alcids the anteroposterior length of the pelvis is greater than two times the mediolateral width across the antitrochanters.<!--PageBreak--> The relative length of the pelves of other charadriiforms is anteroposteriorly shorter. The proximal end of the preacetabular ilium is wide as in <italic><tp:taxon-name>Miomancalla howardi</tp:taxon-name></italic> and most alcids (e.g., <italic><tp:taxon-name>Brachyramphus</tp:taxon-name></italic>). The distal end of the preacetabular ilium is relatively broader than in <italic><tp:taxon-name>Miomancalla howardi</tp:taxon-name></italic>. As in <italic><tp:taxon-name>Miomancalla howardi</tp:taxon-name></italic> the antitrochanteral sulcus does not extend proximally to contact the antitrochanter. As in most <tp:taxon-name>Alcidae</tp:taxon-name> (e.g., <italic><tp:taxon-name>Brachyramphus</tp:taxon-name></italic>), the post-acetabular dorsal ilium narrows, rather than broadens as in <italic><tp:taxon-name>Uria</tp:taxon-name></italic>, <italic><tp:taxon-name>Cepphus</tp:taxon-name></italic>, and some <tp:taxon-name>Fraterculinae</tp:taxon-name>. The iliosynsacral suture is perforated as in <italic><tp:taxon-name>Uria</tp:taxon-name></italic>, <italic><tp:taxon-name>Alca</tp:taxon-name></italic>, <italic><tp:taxon-name>Pinguinus</tp:taxon-name></italic>, and <italic>Synthliboramphus</italic>, rather than fused along its entire length as in <italic><tp:taxon-name>Cepphus</tp:taxon-name></italic>, <italic><tp:taxon-name>Brachyramphus,</tp:taxon-name></italic> and <tp:taxon-name>Fraterculinae</tp:taxon-name>. The dorsal iliac spine has a pointed tip as in all alcids other than <italic><tp:taxon-name>Aethia</tp:taxon-name></italic> and <italic><tp:taxon-name>Ptychoramphus</tp:taxon-name></italic>, in which the end of the spine is blunt.</p></tp:treatment-sec><tp:treatment-sec sec-type="Remarks"><title>Remarks.</title><p><italic><tp:taxon-name>Mancalla vegrandis</tp:taxon-name></italic> corresponds in size and humeral characteristics with some material previously referred to <italic><tp:taxon-name>Mancalla milleri</tp:taxon-name></italic> Howard, 1970. However, <italic><tp:taxon-name>Mancalla milleri</tp:taxon-name></italic> is considered <tp:taxon-name>Alcidae</tp:taxon-name> incertae sedis (see Appendix 1 for details of the taxonomic revision).</p></tp:treatment-sec><tp:treatment-sec><!--Section generated to contain objects referenced in tp:taxon-treatment.--><table-wrap id="T1" position="float" orientation="portrait"><label>Table 1.</label><caption><p>Mancallinaeholotype material. See Appendix 1 for details of the taxonomic revision.</p></caption><table><tbody><tr><th rowspan="1" colspan="1">Taxon</th><th rowspan="1" colspan="1">Holotypematerial</th><th rowspan="1" colspan="1">Provenience</th><th rowspan="1" colspan="1">Age</th><th rowspan="1" colspan="1">Reference</th><th rowspan="1" colspan="1">Taxonomic Status</th></tr><tr><td rowspan="1" colspan="1"><italic><tp:taxon-name>Mancalla californiensis</tp:taxon-name></italic></td><td rowspan="1" colspan="1">Humerus</td><td rowspan="1" colspan="1">Los Angeles,CA</td><td rowspan="1" colspan="1">EarlyPliocene</td><td rowspan="1" colspan="1"><xref ref-type="bibr" rid="B114">Lucas 1901</xref></td><td rowspan="1" colspan="1"><italic><tp:taxon-name>Mancalla californiensis</tp:taxon-name></italic></td></tr><tr><td rowspan="1" colspan="1"><italic><tp:taxon-name>Mancalla diegensis</tp:taxon-name></italic></td><td rowspan="1" colspan="1">Femur</td><td rowspan="1" colspan="1">San Diego,CA</td><td rowspan="1" colspan="1">EarlyPliocene</td><td rowspan="1" colspan="1"><xref ref-type="bibr" rid="B127">Miller 1937</xref></td><td rowspan="1" colspan="1">Pan-<tp:taxon-name>Alcidae</tp:taxon-name> incertae sedis</td></tr><tr><td rowspan="1" colspan="1"><italic><tp:taxon-name>Praemancalla lagunensis</tp:taxon-name></italic></td><td rowspan="1" colspan="1">Distal Humerus</td><td rowspan="1" colspan="1">Laguna Hills,CA</td><td rowspan="1" colspan="1">LateMiocene</td><td rowspan="1" colspan="1"><xref ref-type="bibr" rid="B73">Howard 1966</xref></td><td rowspan="1" colspan="1"><tp:taxon-name>Mancallinae</tp:taxon-name> incertae sedis</td></tr><tr><td rowspan="1" colspan="1"><italic><tp:taxon-name>Alcodes ulnulus</tp:taxon-name></italic></td><td rowspan="1" colspan="1">Ulna</td><td rowspan="1" colspan="1">Laguna Hills,CA</td><td rowspan="1" colspan="1">MiddleMiocene</td><td rowspan="1" colspan="1"><xref ref-type="bibr" rid="B74">Howard 1968</xref></td><td rowspan="1" colspan="1">Pan-<tp:taxon-name>Alcidae</tp:taxon-name> incertae sedis</td></tr><tr><td rowspan="1" colspan="1"><italic><tp:taxon-name>Mancalla milleri</tp:taxon-name></italic></td><td rowspan="1" colspan="1">Femur</td><td rowspan="1" colspan="1">San Diego,CA</td><td rowspan="1" colspan="1">EarlyPliocene</td><td rowspan="1" colspan="1"><xref ref-type="bibr" rid="B75">Howard 1970</xref></td><td rowspan="1" colspan="1">Pan-<tp:taxon-name>Alcidae</tp:taxon-name> incertae sedis</td></tr><tr><td rowspan="1" colspan="1"><italic><tp:taxon-name>Mancalla cedrosensis</tp:taxon-name></italic></td><td rowspan="1" colspan="1">PartialSkeleton</td><td rowspan="1" colspan="1">Baja Calif.,Mexico</td><td rowspan="1" colspan="1">LateMiocene</td><td rowspan="1" colspan="1"><xref ref-type="bibr" rid="B76">Howard 1971</xref></td><td rowspan="1" colspan="1"><italic><tp:taxon-name>Mancalla cedrosensis</tp:taxon-name></italic></td></tr><tr><td rowspan="1" colspan="1"><italic><tp:taxon-name>Praemancalla wetmorei</tp:taxon-name></italic></td><td rowspan="1" colspan="1">Humerus</td><td rowspan="1" colspan="1">Laguna Niguel,CA</td><td rowspan="1" colspan="1">LateMiocene</td><td rowspan="1" colspan="1"><xref ref-type="bibr" rid="B77">Howard 1976</xref></td><td rowspan="1" colspan="1"><italic><tp:taxon-name>Praemancalla wetmorei</tp:taxon-name></italic></td></tr><tr><td rowspan="1" colspan="1"><italic><tp:taxon-name>Mancalla emlongi</tp:taxon-name></italic></td><td rowspan="1" colspan="1">Ulna</td><td rowspan="1" colspan="1">San Diego,CA</td><td rowspan="1" colspan="1">EarlyPliocene</td><td rowspan="1" colspan="1"><xref ref-type="bibr" rid="B139">Olson 1981</xref></td><td rowspan="1" colspan="1"><tp:taxon-name>Mancallinae</tp:taxon-name> incertae sedis</td></tr><tr><td rowspan="1" colspan="1"><italic><tp:taxon-name>Miomancalla howardi</tp:taxon-name></italic></td><td rowspan="1" colspan="1">PartialSkeleton</td><td rowspan="1" colspan="1">San Diego,CA</td><td rowspan="1" colspan="1">LateMiocene</td><td rowspan="1" colspan="1">Smith 2011</td><td rowspan="1" colspan="1"><italic><tp:taxon-name>Miomancalla howardi</tp:taxon-name></italic></td></tr><tr><td rowspan="1" colspan="1"><italic><tp:taxon-name>Mancall alucasi</tp:taxon-name></italic></td><td rowspan="1" colspan="1">PartialSkeleton</td><td rowspan="1" colspan="1">San Diego,CA</td><td rowspan="1" colspan="1">EarlyPliocene</td><td rowspan="1" colspan="1">Smith 2011</td><td rowspan="1" colspan="1"><italic><tp:taxon-name>Mancall alucasi</tp:taxon-name></italic></td></tr><tr><td rowspan="1" colspan="1"><italic><tp:taxon-name>Mancalla vegrandis</tp:taxon-name></italic></td><td rowspan="1" colspan="1">PartialSkeleton</td><td rowspan="1" colspan="1">San Diego,CA</td><td rowspan="1" colspan="1">EarlyPliocene</td><td rowspan="1" colspan="1">Smith 2011</td><td rowspan="1" colspan="1"><italic><tp:taxon-name>Mancalla vegrandis</tp:taxon-name></italic></td></tr></tbody></table></table-wrap><table-wrap id="T2" position="float" orientation="portrait"><label>Table 2.</label><caption><p>Measurements of <tp:taxon-name>Mancallinae</tp:taxon-name> holotype humeri (mm). Abbreviations: (Glh) greatest length of humerus; (Bph) breadth of proximal humerus; (Diph) diagonal of proximal humerus; (Whs) width of humeral shaft; (Bdh) breadth of distal humerus; (Ddh) depth of distal humerus. Measurements according to <xref ref-type="bibr" rid="B188">Von den Driesch (1976)</xref>. ‘~’ signifies approximate measurement due to damage. ‘—‘ signifies missing data due to damage.</p></caption><table><tbody><tr><th rowspan="1" colspan="1">Species</th><th rowspan="1" colspan="1">Specimen # </th><th rowspan="1" colspan="1">Glh</th><th rowspan="1" colspan="1">Bph </th><th rowspan="1" colspan="1">Diph</th><th rowspan="1" colspan="1">Whs</th><th rowspan="1" colspan="1">Bdh</th><th rowspan="1" colspan="1">Ddh</th></tr><tr><td rowspan="1" colspan="1"><italic><tp:taxon-name>Mancalla californiensis</tp:taxon-name></italic></td><td rowspan="1" colspan="1">USNM4976 </td><td rowspan="1" colspan="1">~75.0</td><td rowspan="1" colspan="1">19.0</td><td rowspan="1" colspan="1">18.4</td><td rowspan="1" colspan="1">8.9 </td><td rowspan="1" colspan="1">___</td><td rowspan="1" colspan="1">___</td></tr><tr><td rowspan="1" colspan="1"><italic><tp:taxon-name>Mancalla cedrosensis</tp:taxon-name></italic></td><td rowspan="1" colspan="1">LACM15373 </td><td rowspan="1" colspan="1">73.3</td><td rowspan="1" colspan="1">17.8 </td><td rowspan="1" colspan="1">17.1 </td><td rowspan="1" colspan="1">9.1 </td><td rowspan="1" colspan="1">13.0</td><td rowspan="1" colspan="1">7.1</td></tr><tr><td rowspan="1" colspan="1"><italic><tp:taxon-name>Mancalla lucasi</tp:taxon-name></italic></td><td rowspan="1" colspan="1">SDSNH25237</td><td rowspan="1" colspan="1">90.2</td><td rowspan="1" colspan="1">21.7</td><td rowspan="1" colspan="1">21.2</td><td rowspan="1" colspan="1">11.1</td><td rowspan="1" colspan="1">13.4</td><td rowspan="1" colspan="1">8.0</td></tr><tr><td rowspan="1" colspan="1"><italic><tp:taxon-name>Mancalla vegrandis</tp:taxon-name></italic></td><td rowspan="1" colspan="1">SDSNH77399</td><td rowspan="1" colspan="1">61.8</td><td rowspan="1" colspan="1">15.1</td><td rowspan="1" colspan="1">14.3</td><td rowspan="1" colspan="1">7.4</td><td rowspan="1" colspan="1">9.5</td><td rowspan="1" colspan="1">5.8</td></tr><tr><td rowspan="1" colspan="1"><italic><tp:taxon-name>Miomancalla wetmorei</tp:taxon-name></italic></td><td rowspan="1" colspan="1">LACM42653</td><td rowspan="1" colspan="1">~86.0</td><td rowspan="1" colspan="1">21.5</td><td rowspan="1" colspan="1">21.1</td><td rowspan="1" colspan="1">12.7</td><td rowspan="1" colspan="1">8.7</td><td rowspan="1" colspan="1">9.5</td></tr><tr><td rowspan="1" colspan="1"><italic><tp:taxon-name>Miomancalla howardi</tp:taxon-name></italic></td><td rowspan="1" colspan="1">SDSNH24584 </td><td rowspan="1" colspan="1">103.2</td><td rowspan="1" colspan="1">22.9</td><td rowspan="1" colspan="1">22.2 </td><td rowspan="1" colspan="1">11.1</td><td rowspan="1" colspan="1">12.2</td><td rowspan="1" colspan="1">8.7</td></tr><tr><td rowspan="1" colspan="1"><italic><tp:taxon-name>Miomancalla howardi</tp:taxon-name></italic></td><td rowspan="1" colspan="1">SDSNH68312</td><td rowspan="1" colspan="1">___</td><td rowspan="1" colspan="1">~25.0</td><td rowspan="1" colspan="1">~24.0</td><td rowspan="1" colspan="1">___</td><td rowspan="1" colspan="1">___</td><td rowspan="1" colspan="1">___</td></tr></tbody></table></table-wrap><table-wrap id="T3" position="float" orientation="portrait"><label>Table 3.</label><caption><p>Measurements of new associated <tp:taxon-name>Mancallinae</tp:taxon-name> holotype specimens (in mm). ‘-’ = missing data due to damage or lack of comparable element.</p></caption><table><tbody><tr><td rowspan="2" colspan="1"/><td rowspan="1" colspan="1"><italic><tp:taxon-name>Miomancalla howardi</tp:taxon-name></italic></td><td rowspan="1" colspan="1"><italic><tp:taxon-name>Mancalla lucasi</tp:taxon-name></italic></td><td rowspan="1" colspan="1"><italic><tp:taxon-name>Mancalla vegrandis</tp:taxon-name></italic></td></tr><tr><td rowspan="1" colspan="1"/><td rowspan="1" colspan="1">SDSNH 68312</td><td rowspan="1" colspan="1">SDSNH 25237</td><td rowspan="1" colspan="1">SDSNH77399</td></tr><tr><td rowspan="1" colspan="4">SKULL &amp; MANDIBLE</td></tr><tr><td rowspan="1" colspan="1">Greatest length of skull</td><td rowspan="1" colspan="1">122.9</td><td rowspan="1" colspan="1">-</td><td rowspan="1" colspan="1">-</td></tr><tr><td rowspan="1" colspan="1">Greatest breadth of frontal</td><td rowspan="1" colspan="1">11.4</td><td rowspan="1" colspan="1">-</td><td rowspan="1" colspan="1">-</td></tr><tr><td rowspan="1" colspan="1">Greatest length of rostrum</td><td rowspan="1" colspan="1">84.2</td><td rowspan="1" colspan="1">-</td><td rowspan="1" colspan="1">-</td></tr><tr><td rowspan="1" colspan="1">Greatest height of rostrum</td><td rowspan="1" colspan="1">21.1</td><td rowspan="1" colspan="1">-</td><td rowspan="1" colspan="1">-</td></tr><tr><td rowspan="1" colspan="1">Greatest length of mandible</td><td rowspan="1" colspan="1">127.8</td><td rowspan="1" colspan="1">-</td><td rowspan="1" colspan="1">-</td></tr><tr><td rowspan="1" colspan="4">STERNUM</td></tr><tr><td rowspan="1" colspan="1">Smallest width between costal processes</td><td rowspan="1" colspan="1">-</td><td rowspan="1" colspan="1">-</td><td rowspan="1" colspan="1">5.9</td></tr><tr><td rowspan="1" colspan="4">FURCULA</td></tr><tr><td rowspan="1" colspan="1">Dorsoventral height of apophysis</td><td rowspan="1" colspan="1">-</td><td rowspan="1" colspan="1">-</td><td rowspan="1" colspan="1">2.8</td></tr><tr><td rowspan="1" colspan="4">CORACOID</td></tr><tr><td rowspan="1" colspan="1">Greatest length</td><td rowspan="1" colspan="1">-</td><td rowspan="1" colspan="1">-</td><td rowspan="1" colspan="1">45.8</td></tr><tr><td rowspan="1" colspan="4">SCAPULA</td></tr><tr><td rowspan="1" colspan="1">Greatest proximal height</td><td rowspan="1" colspan="1">-</td><td rowspan="1" colspan="1">15.1</td><td rowspan="1" colspan="1">10.9</td></tr><tr><td rowspan="1" colspan="4">CARPOMETACARPUS</td></tr><tr><td rowspan="1" colspan="1">Greatest length</td><td rowspan="1" colspan="1">46.8</td><td rowspan="1" colspan="1">-</td><td rowspan="1" colspan="1">-</td></tr><tr><td rowspan="1" colspan="1">Length of metacarpal one</td><td rowspan="1" colspan="1">23.2</td><td rowspan="1" colspan="1">-</td><td rowspan="1" colspan="1">-</td></tr><tr><td rowspan="1" colspan="1">Proximal breadth</td><td rowspan="1" colspan="1">11.9</td><td rowspan="1" colspan="1">-</td><td rowspan="1" colspan="1">-</td></tr><tr><td rowspan="1" colspan="4">PELVIS</td></tr><tr><td rowspan="1" colspan="1">Greatest length</td><td rowspan="1" colspan="1">127.8</td><td rowspan="1" colspan="1">-</td><td rowspan="1" colspan="1">74.8</td></tr><tr><td rowspan="1" colspan="4">FEMUR</td></tr><tr><td rowspan="1" colspan="1">Greatest length</td><td rowspan="1" colspan="1">79.9</td><td rowspan="1" colspan="1">67.8</td><td rowspan="1" colspan="1">-</td></tr><tr><td rowspan="1" colspan="1">Medial length</td><td rowspan="1" colspan="1">78.0</td><td rowspan="1" colspan="1">64.9</td><td rowspan="1" colspan="1">-</td></tr><tr><td rowspan="1" colspan="1">Proximal breadth</td><td rowspan="1" colspan="1">17.8</td><td rowspan="1" colspan="1">12.9</td><td rowspan="1" colspan="1">-</td></tr><tr><td rowspan="1" colspan="1">Proximal depth</td><td rowspan="1" colspan="1">10.9</td><td rowspan="1" colspan="1">9.2</td><td rowspan="1" colspan="1">-</td></tr><tr><td rowspan="1" colspan="1">Breadth of shaft</td><td rowspan="1" colspan="1">8.3</td><td rowspan="1" colspan="1">7.5</td><td rowspan="1" colspan="1">-</td></tr><tr><td rowspan="1" colspan="1">Distal breadth</td><td rowspan="1" colspan="1">18.0</td><td rowspan="1" colspan="1">12.5</td><td rowspan="1" colspan="1">-</td></tr><tr><td rowspan="1" colspan="4">TIBIOTARSUS</td></tr><tr><td rowspan="1" colspan="1">Greatest length (preserved)</td><td rowspan="1" colspan="1">113.7</td><td rowspan="1" colspan="1">-</td><td rowspan="1" colspan="1">-</td></tr><tr><td rowspan="1" colspan="1">Breadth of shaft</td><td rowspan="1" colspan="1">7.8</td><td rowspan="1" colspan="1">-</td><td rowspan="1" colspan="1">-</td></tr></tbody></table></table-wrap><fig id="F4" position="float" orientation="portrait"><label>Figure 4.</label><caption><p><italic><tp:taxon-name>Mancalla</tp:taxon-name></italic> referred humeri in anterior view. <bold>A</bold> <italic><tp:taxon-name>Mancalla vegrandis</tp:taxon-name></italic> SDSNH 28152 <bold>B</bold> <italic><tp:taxon-name>Mancalla vegrandis</tp:taxon-name></italic> SDSNH 42534 <bold>C</bold> <italic><tp:taxon-name>Mancalla vegrandis</tp:taxon-name></italic> SDSNH 75051 <bold>D</bold> <italic><tp:taxon-name>Mancalla vegrandis</tp:taxon-name></italic> SDSNH 42532 <bold>E</bold> <italic><tp:taxon-name>Mancalla lucasi</tp:taxon-name></italic> SDSNH 59049.</p></caption><graphic xmlns:xlink="http://www.w3.org/1999/xlink" xlink:href="ZooKeys-091-001-g004.jpg" position="float" orientation="portrait" xlink:type="simple"/></fig><fig id="F5" position="float" orientation="portrait"><label>Figure 5.</label><caption><p>Line drawings for comparison of <tp:taxon-name>Mancallinae</tp:taxon-name> proximal humeri in posterior view (not to scale). <bold>A</bold> <italic><tp:taxon-name>Miomancalla wetmorei</tp:taxon-name></italic> <bold>B</bold> <italic><tp:taxon-name>Miomancalla howardi</tp:taxon-name></italic> <bold>C</bold> <italic><tp:taxon-name>Mancalla californiensis</tp:taxon-name></italic> <bold>D</bold> <italic><tp:taxon-name>Mancalla cedrosensis</tp:taxon-name></italic> <bold>E</bold> <italic><tp:taxon-name>Mancalla vegrandis</tp:taxon-name></italic> <bold>F</bold> <italic><tp:taxon-name>Mancalla lucasi</tp:taxon-name></italic>. Anatomical abbreviations: <bold>ms</bold> mancalline scar <bold>pf1</bold> primary pneumotricipital fossa <bold>sc</bold> supracoracoidal crest <bold>vt</bold> ventral tubercle.</p></caption><graphic xmlns:xlink="http://www.w3.org/1999/xlink" xlink:href="ZooKeys-091-001-g005.jpg" position="float" orientation="portrait" xlink:type="simple"/></fig></tp:treatment-sec><ref-list><ref id="B114"><mixed-citation xmlns:xlink="http://www.w3.org/1999/xlink" xlink:type="simple"><person-group><name name-style="western"><surname>Lucas</surname><given-names>FA</given-names></name></person-group> (<year>1901</year>)<article-title> A Flightless auk, <italic>Mancalla californiensis</italic>, from the Miocene of California.</article-title><source>Proceedings of the United States National Museum</source><volume>24</volume>:<fpage>113</fpage>-<lpage>134</lpage>.</mixed-citation></ref><ref id="B127"><mixed-citation xmlns:xlink="http://www.w3.org/1999/xlink" xlink:type="simple"><person-group><name name-style="western"><surname>Miller</surname><given-names>L</given-names></name></person-group> (<year>1937</year>)<article-title> An extinct puffin from the Pliocene of San Diego, California.</article-title><source>Transactions of the San Diego Society of Natural History</source><volume>8</volume>:<fpage>375</fpage>-<lpage>378</lpage>.</mixed-citation></ref><ref id="B73"><mixed-citation xmlns:xlink="http://www.w3.org/1999/xlink" xlink:type="simple"><person-group><name name-style="western"><surname>Howard</surname><given-names>H</given-names></name></person-group> (<year>1966</year>)<article-title> A possible ancestor of the Lucas Auk (Family: Mancallidae) from the Tertiary of Orange County, California.</article-title><source>Los Angles County Museum Contributions in Science</source><volume>101</volume>:<fpage>1</fpage>-<lpage>8</lpage>.</mixed-citation></ref><ref id="B74"><mixed-citation xmlns:xlink="http://www.w3.org/1999/xlink" xlink:type="simple"><person-group><name name-style="western"><surname>Howard</surname><given-names>H</given-names></name></person-group> (<year>1968</year>)<article-title> Tertiary birds from Laguna Hills, Orange County, California.</article-title><source>Los Angeles County Museum Contributions to Science</source><volume>142</volume>:<fpage>1</fpage>-<lpage>21</lpage>.</mixed-citation></ref><ref id="B75"><mixed-citation xmlns:xlink="http://www.w3.org/1999/xlink" xlink:type="simple"><person-group><name name-style="western"><surname>Howard</surname><given-names>H</given-names></name></person-group> (<year>1970</year>)<article-title/><source>Los Angles County Museum Contributions in Science</source><volume>203</volume>:<fpage>1</fpage>-<lpage>12</lpage>.</mixed-citation></ref><ref id="B76"><mixed-citation xmlns:xlink="http://www.w3.org/1999/xlink" xlink:type="simple"><person-group><name name-style="western"><surname>Howard</surname><given-names>H</given-names></name></person-group> (<year>1971</year>)<article-title> Pliocene avian remains from Baja California.</article-title><source>Los Angles County Museum Contributions to Science</source><volume>217</volume>:<fpage>1</fpage>-<lpage>17</lpage>.</mixed-citation></ref><ref id="B77"><mixed-citation xmlns:xlink="http://www.w3.org/1999/xlink" xlink:type="simple"><person-group><name name-style="western"><surname>Howard</surname><given-names>H</given-names></name></person-group> (<year>1976</year>)<article-title> A new species of flightless auk from the Miocene of California (Alcidae: Mancallinae). In: Olson SL (Ed) Collected papers in avian paleontology honoring the 90th birthday of Alexander Wetmore.</article-title><source>Smithsonian Contributions to Paleobiology</source><volume>27</volume>:<fpage>141</fpage>-<lpage>146</lpage>.</mixed-citation></ref><ref id="B139"><mixed-citation xmlns:xlink="http://www.w3.org/1999/xlink" xlink:type="simple"><person-group><name name-style="western"><surname>Olson</surname><given-names>SL</given-names></name></person-group> (<year>1981</year>)<article-title> A third species of <italic>Mancalla</italic> from the Late Pliocene San Diego Formation of California (Aves: Alcidae).</article-title><source>Journal of Vertebrate Paleontology</source><volume>1</volume>:<fpage>97</fpage>-<lpage>99</lpage>.</mixed-citation></ref><ref id="B188"><mixed-citation xmlns:xlink="http://www.w3.org/1999/xlink" xlink:type="simple"><person-group><name name-style="western"><surname>Von den Driesch</surname><given-names>A</given-names></name></person-group> (<year>1976</year>)<article-title> A guide to the measurement of animal bones from archaeological sites.</article-title><source>Peabody Museum Bulletin</source><volume>1</volume>:<fpage>103</fpage>-<lpage>129</lpage>.</mixed-citation></ref></ref-list></tp:taxon-treatment>
