# Supplementary material for: Taxonomic revision and phylogenetic analysis of the flightless Mancallinae (Aves, Pan-Alcidae)
Source: Zookeys. 2011 Apr 20;(91):1–116. doi: 10.3897/zookeys.91.709 (PMC3084493; doi:10.3897/zookeys.91.709)
Supplement: XML Treatment for Miomancalla [file zookeys.91.709-treatment4.xml]

<!DOCTYPE tp:taxon-treatment
  PUBLIC "-//TaxonX//DTD Taxonomic Treatment Publishing DTD v0 20100105//EN" "tax-treatment-NSO.dtd">
<tp:taxon-treatment xmlns:tp="http://www.plazi.org/taxpub"><tp:treatment-meta><mixed-citation publication-type="journal"><person-group><name><surname>Smith</surname><given-names>Neil Adam</given-names></name></person-group><article-title>Taxonomic revision and phylogenetic analysis of the flightless Mancallinae (Aves, Pan-Alcidae)</article-title><source>Zookeys</source><day>20</day><month>4</month><year>2011</year><volume>2011</volume><issue>91</issue><fpage>1</fpage><lpage>116</lpage><pub-id pub-id-type="doi">10.3897/zookeys.91.709</pub-id></mixed-citation></tp:treatment-meta><tp:nomenclature><tp:taxon-name>
                            <tp:taxon-name-part taxon-name-part-type="genus">Miomancalla</tp:taxon-name-part>
                        		<object-id xmlns:xlink="http://www.w3.org/1999/xlink" xlink:type="simple">urn:lsid:zoobank.org:act:6280FCDF-06BA-46F8-A795-3AFF52A5A001</object-id>
                        </tp:taxon-name><tp:taxon-status xmlns:xlink="http://www.w3.org/1999/xlink" xlink:type="simple">gen n.</tp:taxon-status></tp:nomenclature><tp:treatment-sec sec-type="Type species"><title>Type species.</title><p><italic><tp:taxon-name>Miomancalla howardi</tp:taxon-name></italic> sp. n.</p></tp:treatment-sec><tp:treatment-sec sec-type="Etymology"><title>Etymology.</title><p><italic><tp:taxon-name>Mio</tp:taxon-name></italic> to reflect Miocene occurrences of known species within the taxon, and <italic>mancalla</italic> to reflect the sister group relationship with <italic><tp:taxon-name>Mancalla</tp:taxon-name></italic> Lucas, 1901.</p></tp:treatment-sec><tp:treatment-sec sec-type="Differential diagnosis"><title>Differential diagnosis.</title><p><italic><tp:taxon-name>Miomancalla</tp:taxon-name></italic> is differentiated from <italic><tp:taxon-name>Mancalla</tp:taxon-name></italic> by the following humeral characteristics: capital groove wider (137:0); supracoracoidial crest (sensu <xref ref-type="bibr" rid="B57">Fürbringer 1888</xref>; see <xref ref-type="bibr" rid="B9">Baumel and Witmer 1993</xref>: 98) proximally broader (113:1); ventral margin of the ventral tubercle broader and deeply grooved rather than narrow and ventrally expanded (134:1); distal margin of the primary pneumotricipital fossa concave rather than convex (126:2).</p></tp:treatment-sec><tp:treatment-sec sec-type="Remarks"><title>Remarks.</title><p>Based upon phylogenetic results (see below) and apomorphies shared with <italic><tp:taxon-name>Miomancalla howardi</tp:taxon-name></italic> (see diagnosis above), <italic><tp:taxon-name>Praemancalla wetmorei</tp:taxon-name></italic> <xref ref-type="bibr" rid="B73">Howard 1966</xref>is referred to <italic><tp:taxon-name>Miomancalla</tp:taxon-name></italic>, and becomes <italic><tp:taxon-name>Miomancalla wetmorei</tp:taxon-name></italic> (<xref ref-type="bibr" rid="B73">Howard 1966</xref>). See Appendix 1 for additional details of the taxonomic revision.</p></tp:treatment-sec><ref-list><ref id="B57"><mixed-citation xmlns:xlink="http://www.w3.org/1999/xlink" xlink:type="simple"><person-group><name name-style="western"><surname>Fürbringer</surname><given-names>M</given-names></name></person-group> (<year>1888</year>)<source> Untersuchungen zur morphologie und systematic der vogel</source>. <publisher-name>T.J. Van Holkema</publisher-name>, <publisher-loc>Amsterdam</publisher-loc>.</mixed-citation></ref><ref id="B9"><mixed-citation xmlns:xlink="http://www.w3.org/1999/xlink" xlink:type="simple"><person-group><name name-style="western"><surname>Baumel</surname><given-names>J</given-names></name><name name-style="western"><surname>Witmer</surname><given-names>L</given-names></name></person-group> (<year>1993</year>)<article-title> Osteologica</article-title> In: <person-group><name name-style="western"><surname>Baumel</surname><given-names>JJ</given-names></name><name name-style="western"><surname>King</surname><given-names>AS</given-names></name><name name-style="western"><surname>Breazile</surname><given-names>JE</given-names></name><name name-style="western"><surname>Evans</surname><given-names>HE</given-names></name><name name-style="western"><surname>Vanden Berge</surname><given-names>JC</given-names></name></person-group> (<role>Eds</role>) <source>Handbook of avian anatomy: Nomina Anatomica Avium, 2nd edition</source>. Publications of the <publisher-name>Nuttall Ornithology Club</publisher-name><volume>23</volume>, <fpage>45</fpage>–<lpage>132</lpage>.</mixed-citation></ref><ref id="B73"><mixed-citation xmlns:xlink="http://www.w3.org/1999/xlink" xlink:type="simple"><person-group><name name-style="western"><surname>Howard</surname><given-names>H</given-names></name></person-group> (<year>1966</year>)<article-title> A possible ancestor of the Lucas Auk (Family: Mancallidae) from the Tertiary of Orange County, California.</article-title><source>Los Angles County Museum Contributions in Science</source><volume>101</volume>:<fpage>1</fpage>-<lpage>8</lpage>.</mixed-citation></ref></ref-list></tp:taxon-treatment>
