# Supplementary material for: Taxonomic revision and phylogenetic analysis of the flightless Mancallinae (Aves, Pan-Alcidae)
Source: Zookeys. 2011 Apr 20;(91):1–116. doi: 10.3897/zookeys.91.709 (PMC3084493; doi:10.3897/zookeys.91.709)
Supplement: XML Treatment for Miomancalla howardi [file zookeys.91.709-treatment5.xml]

<!DOCTYPE tp:taxon-treatment
  PUBLIC "-//TaxonX//DTD Taxonomic Treatment Publishing DTD v0 20100105//EN" "tax-treatment-NSO.dtd">
<tp:taxon-treatment xmlns:tp="http://www.plazi.org/taxpub"><tp:treatment-meta><mixed-citation publication-type="journal"><person-group><name><surname>Smith</surname><given-names>Neil Adam</given-names></name></person-group><article-title>Taxonomic revision and phylogenetic analysis of the flightless Mancallinae (Aves, Pan-Alcidae)</article-title><source>Zookeys</source><day>20</day><month>4</month><year>2011</year><volume>2011</volume><issue>91</issue><fpage>1</fpage><lpage>116</lpage><pub-id pub-id-type="doi">10.3897/zookeys.91.709</pub-id></mixed-citation></tp:treatment-meta><tp:nomenclature><tp:taxon-name>
                            <tp:taxon-name-part taxon-name-part-type="genus">Miomancalla</tp:taxon-name-part>
                            <tp:taxon-name-part taxon-name-part-type="species">howardi</tp:taxon-name-part>
                        		<object-id xmlns:xlink="http://www.w3.org/1999/xlink" xlink:type="simple">urn:lsid:zoobank.org:act:BF31D07E-0CFF-4202-BE8C-C5E97F49F625</object-id>
                        </tp:taxon-name><tp:taxon-status xmlns:xlink="http://www.w3.org/1999/xlink" xlink:type="simple">sp. n.</tp:taxon-status></tp:nomenclature><tp:treatment-sec sec-type="Holotype"><title>Holotype.</title><p>SDSNH 68312: a partial skeleton collected by B. O. Riney on May 31, 1990 and comprising the following elements: partial skull, mandible, two cervical vertebrae, partial sternum, partial right humerus, left carpometacarpus, pelvis, femora, tibiotarsi, left tarsometatarsus (<xref ref-type="fig" rid="F10">Figs 10</xref>, <xref ref-type="fig" rid="F11">11</xref>; <xref ref-type="table" rid="T1">Tables 1</xref>, <xref ref-type="table" rid="T2">2</xref> and <xref ref-type="table" rid="T3">3</xref>).</p><fig id="F10" position="float" orientation="portrait"><label>Figure 10.</label><caption><p>Holotype specimen of <italic><tp:taxon-name>Miomancalla howardi</tp:taxon-name></italic> (SDSNH 68312). <bold>A</bold> Photograph with contrast digitally adjusted to better display bone against similarly colored matrix <bold>B</bold> Line drawing of holotype specimen showing position of preserved elements with bones in light grey and matrix in dark grey.</p></caption><graphic xmlns:xlink="http://www.w3.org/1999/xlink" xlink:href="ZooKeys-091-001-g010.jpg" position="float" orientation="portrait" xlink:type="simple"/></fig><fig id="F11" position="float" orientation="portrait"><label>Figure 11.</label><caption><p>Photograph <bold>A</bold> and line drawing <bold>B</bold> of the skull of <italic><tp:taxon-name>Miomancalla howardi</tp:taxon-name></italic> compared with the skull of <italic><tp:taxon-name>Pinguinus impennis</tp:taxon-name></italic> (<bold>C</bold>; not to scale; USNM 346387). Cross-hatched lines on the premaxilla represent abrasion and dotted lines represent approximate reconstruction of incomplete elements. Anatomical abbreviations: <bold>a</bold> articular <bold>cmf</bold> caudal mandibular fenestrae <bold>en</bold> external nares <bold>f</bold> frontal <bold>j</bold> jugal <bold>l</bold> lacrimal <bold>m</bold> mandible <bold>n</bold> nasal <bold>pm</bold> premaxilla <bold>nfh</bold> nasofrontal hinge <bold>o</bold> orbit <bold>rmf</bold> rostral mandibular fenestra <bold>sq</bold> squamosal; <bold>?</bold> unidentified bone fragment.</p></caption><graphic xmlns:xlink="http://www.w3.org/1999/xlink" xlink:href="ZooKeys-091-001-g011.jpg" position="float" orientation="portrait" xlink:type="simple"/></fig></tp:treatment-sec><tp:treatment-sec sec-type="Etymology"><title>Etymology.</title><p>This new species is named in honor of Hildegarde Howard in recognition of her many contributions to the systematics of extinct <tp:taxon-name>Alcidae</tp:taxon-name>.</p></tp:treatment-sec><tp:treatment-sec sec-type="Locality and horizon"><title>Locality and horizon.</title><p>Early Pliocene (Zanclean; <xref ref-type="bibr" rid="B45">Deméré and Berta 2005</xref>) upper siltstone member of the Capistrano Formation, San Clemente, Orange County, California. Latitude, longitude and elevation data on file at SDSNH (locality 4160). Details of the geologic setting are provided in Appendix 6.</p></tp:treatment-sec><tp:treatment-sec sec-type="Referred specimen"><title>Referred specimen.</title><p>SDSNH 24584, a left humerus (<xref ref-type="fig" rid="F12">Fig. 12</xref>) from the Late Miocenelower member(Messinian) of the San Mateo Formation of San Diego County, California (SDSNH locality 3177). This specimen was noted but not named or described by <xref ref-type="bibr" rid="B30">Chandler (1985)</xref> and <xref ref-type="bibr" rid="B106">Livezey (1988)</xref>.</p><fig id="F12" position="float" orientation="portrait"><label>Figure 12.</label><caption><p>Referred left humerus of <italic><tp:taxon-name>Miomancalla howardi</tp:taxon-name></italic> (SDSNH 24584; dark outlined areas represent reconstructed areas obscured by repair). <bold>A</bold> posterior view <bold>B</bold> dorsal view <bold>C</bold> anterior view <bold>D</bold> ventral view <bold>E</bold> proximal view <bold>F</bold> distal view. Anatomical abbreviations: <bold>bs</bold> brachialis scar <bold>c</bold> caput <bold>cg</bold> capital groove <bold>d</bold> deltopectoral crest <bold>dc</bold> dorsal condyle <bold>dsp</bold> dorsal supracondylar process <bold>dst</bold> dorsal supracondylar tubercles <bold>fp</bold> flexor process <bold>hs</bold> humerotricipital sulcus <bold>pf1</bold> primary pneumotricipital fossa <bold>ps</bold> pectoralis scar <bold>sc</bold> supracoracoidal crest <bold>ss</bold> scapulotricipital sulcus <bold>tc</bold> tricipital crest <bold>tf</bold> tricipital fossae <bold>tls</bold> transverse ligament sulcus <bold>vc</bold> ventral condyle <bold>vst</bold> ventral supracondylar tubercle <bold>vc</bold> ventral condyle <bold>vst</bold> ventral supracondylar tubercle <bold>vt</bold> ventral tubercle.</p></caption><graphic xmlns:xlink="http://www.w3.org/1999/xlink" xlink:href="ZooKeys-091-001-g012.jpg" position="float" orientation="portrait" xlink:type="simple"/></fig></tp:treatment-sec><tp:treatment-sec sec-type="Differential diagnosis"><title>Differential diagnosis.</title><p>Differs from <italic><tp:taxon-name>Miomancalla wetmorei</tp:taxon-name></italic> in the following characteristics: ventral margin of ventral tubercle more deeply grooved; transverse ligament <!--PageBreak-->furrow deeper, with lateral lip extended farther medially; capital groove wider, and flatter; dorsal supracondylar process less dorsally projected; groove between dorsal supracondylar process and dorsal condyle wider; ventral supracondylar tubercle more prominent; tubercle present proximal to dorsal condyle as in <italic><tp:taxon-name>Mancalla cedrosensis</tp:taxon-name></italic> (155:1); humerus ~20% longer (<xref ref-type="table" rid="T2">Table 2</xref>; <xref ref-type="bibr" rid="B106">Livezey 1988</xref>, <xref ref-type="fig" rid="F3">Fig. 3A</xref>).</p></tp:treatment-sec><tp:treatment-sec sec-type="Anatomical description"><title>Anatomical description.</title><p>The holotype specimen is preserved in a matrix of dark grey, highly indurated, siltstone (<xref ref-type="fig" rid="F10">Fig. 10</xref>). Some elements areslightly crushed and many cortical bone surfaces are considerably abraded, obscuring fine morphological details in many portions of the specimen.</p><p>Elements of the skull are exposed in oblique right lateral view (<xref ref-type="fig" rid="F10">Figs 10</xref>, <xref ref-type="fig" rid="F11">11</xref>). The premaxilla, maxilla, nasal, lacrimal, jugal, frontal, and squamosal are present. Additional fragments of bone adjacent to the posterior frontal may represent a portion of the parietal. An unidentified fragment of bone protrudes from the external narial opening. The premaxilla is relatively shorter and mediolaterally compressed in comparison with the only other known premaxillae referable to <tp:taxon-name>Mancallinae</tp:taxon-name> (LACM 103940; SDSNH 25236; <xref ref-type="fig" rid="F13">Fig. 13</xref>), which resemble the more terete bills of some other <tp:taxon-name>Alcidae</tp:taxon-name> (e.g., <italic><tp:taxon-name>Uria</tp:taxon-name></italic>). The maxilla, which broadens anteriorly before fusion with the premaxilla, is complete but broken at approximately its midpoint. As in many alcids (e.g., <italic><tp:taxon-name>Cepphus</tp:taxon-name></italic>, <italic><tp:taxon-name>Alca</tp:taxon-name></italic>) the nasal contacts the maxilla at ~45° angle. This angle is ~60° in the puffins and auklets (i.e., <italic><tp:taxon-name>Fratercula</tp:taxon-name></italic>, <italic><tp:taxon-name>Cerorhinca</tp:taxon-name></italic>, <italic><tp:taxon-name>Aethia</tp:taxon-name></italic>, and <italic><tp:taxon-name>Ptychoramphus</tp:taxon-name></italic>). As in <italic><tp:taxon-name>Pinguinus</tp:taxon-name></italic>, and in contrast to other alcids, the lacrimal appears to be directed ventrally rather than posteroventrally. However, crushing of the skull may have changed the relative orientation of elements and it is possible that distortion is responsible for this condition. The jugal is preserved in contact with the mandible. Fusion between the jugal and the jugal process of the premaxilla is visible. The frontal is distorted by crushing and most morphological details obscured in this element. The outline of the right orbit is visible, but is deformed by ventrolateral displacement of the lateral margin of the frontal. The frontal bears a robust orbital rim as in <italic><tp:taxon-name>Uria</tp:taxon-name></italic>, <italic><tp:taxon-name>Miocepphus</tp:taxon-name></italic>, <italic><tp:taxon-name>Alle</tp:taxon-name></italic>, <italic><tp:taxon-name>Alca</tp:taxon-name></italic>, and <italic><tp:taxon-name>Pinguinus</tp:taxon-name></italic>.</p><fig id="F13" position="float" orientation="portrait"><label>Figure 13.</label><caption><p>Skull of <tp:taxon-name>Mancallinae</tp:taxon-name> (SDSNH 25236). <bold>A</bold> Dorsal view of skull <bold>B</bold> Dorsal view of mandible <bold>C</bold> Left lateral view of skull <bold>D</bold> Left lateral view of mandible <bold>E</bold> Ventral view of skull <bold>F</bold> Ventral view of mandible (sketches by Michael Emerson).</p></caption><graphic xmlns:xlink="http://www.w3.org/1999/xlink" xlink:href="ZooKeys-091-001-g013.jpg" position="float" orientation="portrait" xlink:type="simple"/></fig><p>The mandible is preserved in right lateral view (<xref ref-type="fig" rid="F10">Figs 10</xref>, <xref ref-type="fig" rid="F11">11</xref>). The mandibular symphysis is elongate as in <italic><tp:taxon-name>Uria</tp:taxon-name></italic> and <italic><tp:taxon-name>Fratercula</tp:taxon-name></italic>. The mandibular rami are fused along a relatively shorter distance in some alcids (e.g., <italic><tp:taxon-name>Alle</tp:taxon-name></italic>). The proximal and distal ends of the mandible are dorsoventrally expanded, similar to the condition in <italic><tp:taxon-name>Alca</tp:taxon-name></italic> and <italic><tp:taxon-name>Pinguinus</tp:taxon-name></italic>. A pair of small posterior mandibular fenestrae is present as in other known <tp:taxon-name>Mancallinae</tp:taxon-name> mandibles (LACM 103940; SDSNH 25236; <xref ref-type="fig" rid="F13">Fig. 13</xref>), <tp:taxon-name>Fraterculini</tp:taxon-name> Storer, 1960, and some charadriiforms (e.g., <italic><tp:taxon-name>Stercorarius longicaudus</tp:taxon-name></italic> Vieillot, 1819).</p><p>At least two cervical vertebrae are partially exposed on the surface of the slab (<xref ref-type="fig" rid="F10">Fig. 10</xref>). Fine morphological details are obscured by matrix and the poor preservation of the vertebrae. One vertebra resembles the axis, but positive identification is hindered by matrix and damage to the element. The other is a cervical vertebra exposed in dorsal view. <tp:taxon-name>Mancallinae</tp:taxon-name> vertebrae are known only from the holotype specimens of <italic><tp:taxon-name>Mancalla cedrosensis</tp:taxon-name></italic> and <italic><tp:taxon-name>Mancalla vegrandis</tp:taxon-name></italic>. Comparisons with <italic><tp:taxon-name>Mancalla cedrosensis</tp:taxon-name></italic> are not possible because only a single thoracic vertebra is preserved in the holotype specimen. The shape of the dorsal surface of the cervical vertebrae of <italic><tp:taxon-name>Miomancalla howardi</tp:taxon-name></italic> is consistent <!--PageBreak--><!--PageBreak-->with that of <italic><tp:taxon-name>Mancalla vegrandis</tp:taxon-name></italic>. Further preparation of the holotype specimen of <italic><tp:taxon-name>Miomancalla howardi</tp:taxon-name></italic>,or discovery of additional material referable to this species is necessary before more details of vertebral anatomy can be described for this species.</p><p>Fragments of the sternum are preserved adjacent to the humerus in what appears to be ventral view (<xref ref-type="fig" rid="F10">Fig. 10</xref>). The craniolateral process appears to point dorsally, rather than anteriorly as in <italic><tp:taxon-name>Mancalla lucasi</tp:taxon-name></italic>, although the possibility that crushing of this element altered the relative orientation of that feature cannot be ruled out. Other morphological details are obscured by matrix and the poor preservation of the sternum.</p><p>The holotype specimen preserves the proximal end of the right humerus in posterior view (<xref ref-type="fig" rid="F10">Fig. 10</xref>). In addition to the head of the humerus, which is slightly crushed, the outline of the proximal half of the humeral shaft is visible as an impression in matrix. A complete left humerus (SDSNH 24584; <xref ref-type="fig" rid="F12">Fig. 12</xref>) is referable to <italic><tp:taxon-name>Miomancalla howardi</tp:taxon-name></italic> based upon its similar proportions (i.e., larger than any other known <tp:taxon-name>Mancallinae</tp:taxon-name>; <xref ref-type="table" rid="T2">Table 2</xref>), and the fact that the ventral surface of ventral tubercle is more deeply grooved than in any other alcid. The ventral surface of the ventral tubercle is also grooved in <italic><tp:taxon-name>Pinguinus</tp:taxon-name></italic> and <italic><tp:taxon-name>Miomancalla wetmorei</tp:taxon-name></italic>, but the degree of excavation of this groove is more pronounced in <italic><tp:taxon-name>Miomancalla howardi</tp:taxon-name></italic>. The ventral margin of the ventral tubercle of <italic><tp:taxon-name>Mancalla</tp:taxon-name></italic> is convex. The capital groove is relatively wider than that of other species of <tp:taxon-name>Mancallinae</tp:taxon-name>, and it is incised more deeply into the transverse ligament sulcus in anterior view than in <italic><tp:taxon-name>Miomancalla wetmorei</tp:taxon-name></italic>. The proximal end of the deltopectoral crest is less pronounced than in <italic><tp:taxon-name>Miomancalla wetmorei</tp:taxon-name></italic>. The distal end of the deltopectoral crest transitions to the shaft less abruptly than in <italic><tp:taxon-name>Mancalla</tp:taxon-name></italic>. The humeral head is rotated more anteriorly than in <italic><tp:taxon-name>Miomancalla wetmorei</tp:taxon-name></italic>, and is more similar to the condition in <italic><tp:taxon-name>Mancalla</tp:taxon-name></italic>. As in <italic><tp:taxon-name>Miomancalla wetmorei</tp:taxon-name></italic> and <italic><tp:taxon-name>Fratercula</tp:taxon-name></italic>, and in contrast to the condition in <italic><tp:taxon-name>Mancalla</tp:taxon-name></italic> species, the supracoracoideus muscle scar broadens proximally. In <italic><tp:taxon-name>Miomancalla howardi</tp:taxon-name></italic> and <italic><tp:taxon-name>Miomancalla wetmorei</tp:taxon-name></italic> the ‘mancalline scar’ extends from a point just proximal to the junction of the bicipital crest with the humeral shaft and tapers to a point that meets the dorsal border of the primary pneumotricipital fossa (i.e., crus dorsale fossae of <xref ref-type="bibr" rid="B9">Baumel and Witmer 1993</xref>: 99). The scar is relatively smaller in <italic><tp:taxon-name>Miomancalla</tp:taxon-name></italic> and <italic><tp:taxon-name>Mancalla lucasi</tp:taxon-name></italic> thanin comparison with other <tp:taxon-name>Mancallinae</tp:taxon-name>. The scar is an excavation in all <tp:taxon-name>Mancallinae</tp:taxon-name> except <italic><tp:taxon-name>Mancalla cedrosensis</tp:taxon-name></italic> and <italic><tp:taxon-name>Mancalla lucasi</tp:taxon-name></italic>, in which the scar is raised in relief to the floor of the primary pneumotricipital fossa and the humeral shaft. The shaft of the humerus is arced more so than in <italic><tp:taxon-name>Miomancalla wetmorei</tp:taxon-name></italic> or any other known alcid, and is less dorsoventrally compressed than in <italic><tp:taxon-name>Pinguinus</tp:taxon-name></italic>. As in all alcids other than <italic><tp:taxon-name>Mancalla</tp:taxon-name></italic>, the dorsal supracondylar process is continuous with the dorsal epicondyle, rather than separated from it by a small notch. The dorsal supracondylar process is less pronounced than in <italic><tp:taxon-name>Miomancalla wetmorei</tp:taxon-name></italic>. A tubercle or papilla on the posterior side of the distal end of the humerus adjacent to the dorsal condyle was described by <xref ref-type="bibr" rid="B73">Howard (1966)</xref>, who used that characteristic to differentiate between species of <italic><tp:taxon-name>Mancalla</tp:taxon-name></italic> that possessed the tubercle, and species of <italic><tp:taxon-name>Miomancalla</tp:taxon-name></italic> (<italic><tp:taxon-name>Praemancalla</tp:taxon-name></italic> sensu Howard, 1966) that did not posses it. The tubercle is present in <italic><tp:taxon-name>Miomancalla howardi</tp:taxon-name></italic>. As with all <tp:taxon-name>Mancallinae</tp:taxon-name>, the anterior surface of the ventral condyle is rounded, rather than flattened as in all other <tp:taxon-name>Alcidae</tp:taxon-name>. Rounded<!--PageBreak--> fossae are present at the proximal ends of the humerotricipital and scapulotricipital grooves. That character cannot be evaluated in <italic><tp:taxon-name>Miomancalla wetmorei</tp:taxon-name></italic> or <italic><tp:taxon-name>Mancalla californiensis</tp:taxon-name></italic> owing to damage to the holotype specimens of those species and current lack of referable specimens. The flexor process extends distal to the ventral condyle as in all <tp:taxon-name>Mancallinae</tp:taxon-name> and <italic><tp:taxon-name>Pinguinus</tp:taxon-name></italic>.</p><p>The left carpometacarpus is preserved in dorsal view (<xref ref-type="fig" rid="F10">Fig. 10</xref>). Although hundreds of <tp:taxon-name>Mancallinae</tp:taxon-name> carpometacarpi are known from Pliocene marine deposits in California, the holotype specimens of <italic><tp:taxon-name>Miomancalla howardi</tp:taxon-name></italic> and <italic><tp:taxon-name>Mancalla cedrosensis</tp:taxon-name></italic> are the only associated specimens that allow for species-level referral of carpometacarpi. The carpometacarpus of <italic><tp:taxon-name>Miomancalla howardi</tp:taxon-name></italic> is larger than that of <italic><tp:taxon-name>Mancalla cedrosensis</tp:taxon-name></italic> (~23%; <xref ref-type="table" rid="T3">Table 3</xref>; <xref ref-type="bibr" rid="B76">Howard 1971</xref>), and displays the distal elongation of metacarpal I that is characteristic of <tp:taxon-name>Mancallinae</tp:taxon-name>. The abraded preservation of this element limits further comparisons.</p><p>The pelvis is exposed in dorsal view (<xref ref-type="fig" rid="F10">Fig. 10</xref>). Comparisons within <tp:taxon-name>Mancallinae</tp:taxon-name> are limited to <italic><tp:taxon-name>Mancalla vegrandis</tp:taxon-name></italic>. As in all alcids the anteroposterior length of the pelvis is greater than two times the mediolateral width across the antitrochanters. The relative length of the pelves of other charadriiforms is anteroposteriorly shorter. The proximal end of the preacetabular ilium is wide as in <italic><tp:taxon-name>Mancalla vegrandis</tp:taxon-name></italic> and most alcids (e.g., <italic><tp:taxon-name>Brachyramphus</tp:taxon-name></italic>). The distal end of the preacetabular ilium narrows more so than in <italic><tp:taxon-name>Mancalla vegrandis</tp:taxon-name></italic>. As with <italic><tp:taxon-name>Mancalla vegrandis</tp:taxon-name></italic> the antitrochanteral sulcus does not extend proximally to contact the antitrochanter. The dorsal iliac spine has a pointed tip as in all alcids other than <italic><tp:taxon-name>Aethia</tp:taxon-name></italic> and <italic><tp:taxon-name>Ptychoramphus</tp:taxon-name></italic>, in which the end of the spine is blunt.</p><p>The distal ends of both tibiotarsi are missing or embedded in matrix (<xref ref-type="fig" rid="F10">Fig. 10</xref>). The poor preservation of these elements limits comparisons with the smaller holotype tibiotarsi of <italic><tp:taxon-name>Mancalla cedrosensis</tp:taxon-name></italic> to size (~26% larger; <xref ref-type="table" rid="T3">Table 3</xref>; <xref ref-type="bibr" rid="B76">Howard 1971</xref>).</p><p>The right femur is exposed in posterolateral view along the edge of the block but is severely abraded: however, the left femur is well-preserved and exposed in anterior view (<xref ref-type="fig" rid="F10">Fig. 10</xref>). The femur is robust and less sigmoidal in shape in comparison with the femora of extant alcids such as <italic><tp:taxon-name>Alle</tp:taxon-name></italic> or <italic><tp:taxon-name>Uria</tp:taxon-name></italic>, resembling the condition in <italic><tp:taxon-name>Mancalla lucasi</tp:taxon-name></italic> and <italic><tp:taxon-name>Mancalla cedrosensis</tp:taxon-name></italic>, the only other <tp:taxon-name>Mancallinae</tp:taxon-name> from which the femur is known. The intercondylar sulcus is relatively broader and more well-defined proximally than that of <italic><tp:taxon-name>Mancalla lucasi</tp:taxon-name></italic> and <italic><tp:taxon-name>Mancalla cedrosensis</tp:taxon-name></italic>. As in <italic><tp:taxon-name>Cepphus</tp:taxon-name></italic>, <italic><tp:taxon-name>Brachyramphus</tp:taxon-name></italic>, and <italic><tp:taxon-name>Synthliboramphus</tp:taxon-name></italic>, the distally extending and anteriorly projected crest of the femoral trochanter is convex in shape. This feature is flattened (e.g., <italic><tp:taxon-name>Alca</tp:taxon-name></italic> and <italic><tp:taxon-name>Uria</tp:taxon-name></italic>) or concave (e.g., <italic><tp:taxon-name>Fratercula</tp:taxon-name></italic> and <italic><tp:taxon-name>Cerorhinca</tp:taxon-name></italic>) in other alcids. The femoral head appears relatively smaller in comparison with this element in <italic><tp:taxon-name>Mancalla cedrosensis</tp:taxon-name></italic> and <italic><tp:taxon-name>Mancalla lucasi</tp:taxon-name></italic>. The length of the femur is greater than in <italic><tp:taxon-name>Mancalla cedrosensis</tp:taxon-name></italic> and <italic><tp:taxon-name>Mancalla lucasi</tp:taxon-name></italic> (<xref ref-type="table" rid="T3">Table 3</xref>; <xref ref-type="bibr" rid="B76">Howard 1971</xref>).</p><p>The left tarsometatarsus is preserved in anterior view (<xref ref-type="fig" rid="F10">Fig. 10</xref>). The anterior surface of the shaft is deeply grooved as in <italic><tp:taxon-name>Mancalla cedrosensis</tp:taxon-name></italic> and <italic><tp:taxon-name>Fratercula</tp:taxon-name></italic>. Associated specimens with tarsometatarsi that would allow for referral of isolated tarsometatarsi to species are not currently known from other <tp:taxon-name>Mancallinae</tp:taxon-name>. The outlines of trochlea <!--PageBreak-->are visible but the distal end of the element is too badly abraded to discern fine morphological details.</p></tp:treatment-sec><tp:treatment-sec><!--Section generated to contain objects referenced in tp:taxon-treatment.--><table-wrap id="T1" position="float" orientation="portrait"><label>Table 1.</label><caption><p>Mancallinaeholotype material. See Appendix 1 for details of the taxonomic revision.</p></caption><table><tbody><tr><th rowspan="1" colspan="1">Taxon</th><th rowspan="1" colspan="1">Holotypematerial</th><th rowspan="1" colspan="1">Provenience</th><th rowspan="1" colspan="1">Age</th><th rowspan="1" colspan="1">Reference</th><th rowspan="1" colspan="1">Taxonomic Status</th></tr><tr><td rowspan="1" colspan="1"><italic><tp:taxon-name>Mancalla californiensis</tp:taxon-name></italic></td><td rowspan="1" colspan="1">Humerus</td><td rowspan="1" colspan="1">Los Angeles,CA</td><td rowspan="1" colspan="1">EarlyPliocene</td><td rowspan="1" colspan="1"><xref ref-type="bibr" rid="B114">Lucas 1901</xref></td><td rowspan="1" colspan="1"><italic><tp:taxon-name>Mancalla californiensis</tp:taxon-name></italic></td></tr><tr><td rowspan="1" colspan="1"><italic><tp:taxon-name>Mancalla diegensis</tp:taxon-name></italic></td><td rowspan="1" colspan="1">Femur</td><td rowspan="1" colspan="1">San Diego,CA</td><td rowspan="1" colspan="1">EarlyPliocene</td><td rowspan="1" colspan="1"><xref ref-type="bibr" rid="B127">Miller 1937</xref></td><td rowspan="1" colspan="1">Pan-<tp:taxon-name>Alcidae</tp:taxon-name> incertae sedis</td></tr><tr><td rowspan="1" colspan="1"><italic><tp:taxon-name>Praemancalla lagunensis</tp:taxon-name></italic></td><td rowspan="1" colspan="1">Distal Humerus</td><td rowspan="1" colspan="1">Laguna Hills,CA</td><td rowspan="1" colspan="1">LateMiocene</td><td rowspan="1" colspan="1"><xref ref-type="bibr" rid="B73">Howard 1966</xref></td><td rowspan="1" colspan="1"><tp:taxon-name>Mancallinae</tp:taxon-name> incertae sedis</td></tr><tr><td rowspan="1" colspan="1"><italic><tp:taxon-name>Alcodes ulnulus</tp:taxon-name></italic></td><td rowspan="1" colspan="1">Ulna</td><td rowspan="1" colspan="1">Laguna Hills,CA</td><td rowspan="1" colspan="1">MiddleMiocene</td><td rowspan="1" colspan="1"><xref ref-type="bibr" rid="B74">Howard 1968</xref></td><td rowspan="1" colspan="1">Pan-<tp:taxon-name>Alcidae</tp:taxon-name> incertae sedis</td></tr><tr><td rowspan="1" colspan="1"><italic><tp:taxon-name>Mancalla milleri</tp:taxon-name></italic></td><td rowspan="1" colspan="1">Femur</td><td rowspan="1" colspan="1">San Diego,CA</td><td rowspan="1" colspan="1">EarlyPliocene</td><td rowspan="1" colspan="1"><xref ref-type="bibr" rid="B75">Howard 1970</xref></td><td rowspan="1" colspan="1">Pan-<tp:taxon-name>Alcidae</tp:taxon-name> incertae sedis</td></tr><tr><td rowspan="1" colspan="1"><italic><tp:taxon-name>Mancalla cedrosensis</tp:taxon-name></italic></td><td rowspan="1" colspan="1">PartialSkeleton</td><td rowspan="1" colspan="1">Baja Calif.,Mexico</td><td rowspan="1" colspan="1">LateMiocene</td><td rowspan="1" colspan="1"><xref ref-type="bibr" rid="B76">Howard 1971</xref></td><td rowspan="1" colspan="1"><italic><tp:taxon-name>Mancalla cedrosensis</tp:taxon-name></italic></td></tr><tr><td rowspan="1" colspan="1"><italic><tp:taxon-name>Praemancalla wetmorei</tp:taxon-name></italic></td><td rowspan="1" colspan="1">Humerus</td><td rowspan="1" colspan="1">Laguna Niguel,CA</td><td rowspan="1" colspan="1">LateMiocene</td><td rowspan="1" colspan="1"><xref ref-type="bibr" rid="B77">Howard 1976</xref></td><td rowspan="1" colspan="1"><italic><tp:taxon-name>Praemancalla wetmorei</tp:taxon-name></italic></td></tr><tr><td rowspan="1" colspan="1"><italic><tp:taxon-name>Mancalla emlongi</tp:taxon-name></italic></td><td rowspan="1" colspan="1">Ulna</td><td rowspan="1" colspan="1">San Diego,CA</td><td rowspan="1" colspan="1">EarlyPliocene</td><td rowspan="1" colspan="1"><xref ref-type="bibr" rid="B139">Olson 1981</xref></td><td rowspan="1" colspan="1"><tp:taxon-name>Mancallinae</tp:taxon-name> incertae sedis</td></tr><tr><td rowspan="1" colspan="1"><italic><tp:taxon-name>Miomancalla howardi</tp:taxon-name></italic></td><td rowspan="1" colspan="1">PartialSkeleton</td><td rowspan="1" colspan="1">San Diego,CA</td><td rowspan="1" colspan="1">LateMiocene</td><td rowspan="1" colspan="1">Smith 2011</td><td rowspan="1" colspan="1"><italic><tp:taxon-name>Miomancalla howardi</tp:taxon-name></italic></td></tr><tr><td rowspan="1" colspan="1"><italic><tp:taxon-name>Mancall alucasi</tp:taxon-name></italic></td><td rowspan="1" colspan="1">PartialSkeleton</td><td rowspan="1" colspan="1">San Diego,CA</td><td rowspan="1" colspan="1">EarlyPliocene</td><td rowspan="1" colspan="1">Smith 2011</td><td rowspan="1" colspan="1"><italic><tp:taxon-name>Mancall alucasi</tp:taxon-name></italic></td></tr><tr><td rowspan="1" colspan="1"><italic><tp:taxon-name>Mancalla vegrandis</tp:taxon-name></italic></td><td rowspan="1" colspan="1">PartialSkeleton</td><td rowspan="1" colspan="1">San Diego,CA</td><td rowspan="1" colspan="1">EarlyPliocene</td><td rowspan="1" colspan="1">Smith 2011</td><td rowspan="1" colspan="1"><italic><tp:taxon-name>Mancalla vegrandis</tp:taxon-name></italic></td></tr></tbody></table></table-wrap><table-wrap id="T2" position="float" orientation="portrait"><label>Table 2.</label><caption><p>Measurements of <tp:taxon-name>Mancallinae</tp:taxon-name> holotype humeri (mm). Abbreviations: (Glh) greatest length of humerus; (Bph) breadth of proximal humerus; (Diph) diagonal of proximal humerus; (Whs) width of humeral shaft; (Bdh) breadth of distal humerus; (Ddh) depth of distal humerus. Measurements according to <xref ref-type="bibr" rid="B188">Von den Driesch (1976)</xref>. ‘~’ signifies approximate measurement due to damage. ‘—‘ signifies missing data due to damage.</p></caption><table><tbody><tr><th rowspan="1" colspan="1">Species</th><th rowspan="1" colspan="1">Specimen # </th><th rowspan="1" colspan="1">Glh</th><th rowspan="1" colspan="1">Bph </th><th rowspan="1" colspan="1">Diph</th><th rowspan="1" colspan="1">Whs</th><th rowspan="1" colspan="1">Bdh</th><th rowspan="1" colspan="1">Ddh</th></tr><tr><td rowspan="1" colspan="1"><italic><tp:taxon-name>Mancalla californiensis</tp:taxon-name></italic></td><td rowspan="1" colspan="1">USNM4976 </td><td rowspan="1" colspan="1">~75.0</td><td rowspan="1" colspan="1">19.0</td><td rowspan="1" colspan="1">18.4</td><td rowspan="1" colspan="1">8.9 </td><td rowspan="1" colspan="1">___</td><td rowspan="1" colspan="1">___</td></tr><tr><td rowspan="1" colspan="1"><italic><tp:taxon-name>Mancalla cedrosensis</tp:taxon-name></italic></td><td rowspan="1" colspan="1">LACM15373 </td><td rowspan="1" colspan="1">73.3</td><td rowspan="1" colspan="1">17.8 </td><td rowspan="1" colspan="1">17.1 </td><td rowspan="1" colspan="1">9.1 </td><td rowspan="1" colspan="1">13.0</td><td rowspan="1" colspan="1">7.1</td></tr><tr><td rowspan="1" colspan="1"><italic><tp:taxon-name>Mancalla lucasi</tp:taxon-name></italic></td><td rowspan="1" colspan="1">SDSNH25237</td><td rowspan="1" colspan="1">90.2</td><td rowspan="1" colspan="1">21.7</td><td rowspan="1" colspan="1">21.2</td><td rowspan="1" colspan="1">11.1</td><td rowspan="1" colspan="1">13.4</td><td rowspan="1" colspan="1">8.0</td></tr><tr><td rowspan="1" colspan="1"><italic><tp:taxon-name>Mancalla vegrandis</tp:taxon-name></italic></td><td rowspan="1" colspan="1">SDSNH77399</td><td rowspan="1" colspan="1">61.8</td><td rowspan="1" colspan="1">15.1</td><td rowspan="1" colspan="1">14.3</td><td rowspan="1" colspan="1">7.4</td><td rowspan="1" colspan="1">9.5</td><td rowspan="1" colspan="1">5.8</td></tr><tr><td rowspan="1" colspan="1"><italic><tp:taxon-name>Miomancalla wetmorei</tp:taxon-name></italic></td><td rowspan="1" colspan="1">LACM42653</td><td rowspan="1" colspan="1">~86.0</td><td rowspan="1" colspan="1">21.5</td><td rowspan="1" colspan="1">21.1</td><td rowspan="1" colspan="1">12.7</td><td rowspan="1" colspan="1">8.7</td><td rowspan="1" colspan="1">9.5</td></tr><tr><td rowspan="1" colspan="1"><italic><tp:taxon-name>Miomancalla howardi</tp:taxon-name></italic></td><td rowspan="1" colspan="1">SDSNH24584 </td><td rowspan="1" colspan="1">103.2</td><td rowspan="1" colspan="1">22.9</td><td rowspan="1" colspan="1">22.2 </td><td rowspan="1" colspan="1">11.1</td><td rowspan="1" colspan="1">12.2</td><td rowspan="1" colspan="1">8.7</td></tr><tr><td rowspan="1" colspan="1"><italic><tp:taxon-name>Miomancalla howardi</tp:taxon-name></italic></td><td rowspan="1" colspan="1">SDSNH68312</td><td rowspan="1" colspan="1">___</td><td rowspan="1" colspan="1">~25.0</td><td rowspan="1" colspan="1">~24.0</td><td rowspan="1" colspan="1">___</td><td rowspan="1" colspan="1">___</td><td rowspan="1" colspan="1">___</td></tr></tbody></table></table-wrap><table-wrap id="T3" position="float" orientation="portrait"><label>Table 3.</label><caption><p>Measurements of new associated <tp:taxon-name>Mancallinae</tp:taxon-name> holotype specimens (in mm). ‘-’ = missing data due to damage or lack of comparable element.</p></caption><table><tbody><tr><td rowspan="2" colspan="1"/><td rowspan="1" colspan="1"><italic><tp:taxon-name>Miomancalla howardi</tp:taxon-name></italic></td><td rowspan="1" colspan="1"><italic><tp:taxon-name>Mancalla lucasi</tp:taxon-name></italic></td><td rowspan="1" colspan="1"><italic><tp:taxon-name>Mancalla vegrandis</tp:taxon-name></italic></td></tr><tr><td rowspan="1" colspan="1"/><td rowspan="1" colspan="1">SDSNH 68312</td><td rowspan="1" colspan="1">SDSNH 25237</td><td rowspan="1" colspan="1">SDSNH77399</td></tr><tr><td rowspan="1" colspan="4">SKULL &amp; MANDIBLE</td></tr><tr><td rowspan="1" colspan="1">Greatest length of skull</td><td rowspan="1" colspan="1">122.9</td><td rowspan="1" colspan="1">-</td><td rowspan="1" colspan="1">-</td></tr><tr><td rowspan="1" colspan="1">Greatest breadth of frontal</td><td rowspan="1" colspan="1">11.4</td><td rowspan="1" colspan="1">-</td><td rowspan="1" colspan="1">-</td></tr><tr><td rowspan="1" colspan="1">Greatest length of rostrum</td><td rowspan="1" colspan="1">84.2</td><td rowspan="1" colspan="1">-</td><td rowspan="1" colspan="1">-</td></tr><tr><td rowspan="1" colspan="1">Greatest height of rostrum</td><td rowspan="1" colspan="1">21.1</td><td rowspan="1" colspan="1">-</td><td rowspan="1" colspan="1">-</td></tr><tr><td rowspan="1" colspan="1">Greatest length of mandible</td><td rowspan="1" colspan="1">127.8</td><td rowspan="1" colspan="1">-</td><td rowspan="1" colspan="1">-</td></tr><tr><td rowspan="1" colspan="4">STERNUM</td></tr><tr><td rowspan="1" colspan="1">Smallest width between costal processes</td><td rowspan="1" colspan="1">-</td><td rowspan="1" colspan="1">-</td><td rowspan="1" colspan="1">5.9</td></tr><tr><td rowspan="1" colspan="4">FURCULA</td></tr><tr><td rowspan="1" colspan="1">Dorsoventral height of apophysis</td><td rowspan="1" colspan="1">-</td><td rowspan="1" colspan="1">-</td><td rowspan="1" colspan="1">2.8</td></tr><tr><td rowspan="1" colspan="4">CORACOID</td></tr><tr><td rowspan="1" colspan="1">Greatest length</td><td rowspan="1" colspan="1">-</td><td rowspan="1" colspan="1">-</td><td rowspan="1" colspan="1">45.8</td></tr><tr><td rowspan="1" colspan="4">SCAPULA</td></tr><tr><td rowspan="1" colspan="1">Greatest proximal height</td><td rowspan="1" colspan="1">-</td><td rowspan="1" colspan="1">15.1</td><td rowspan="1" colspan="1">10.9</td></tr><tr><td rowspan="1" colspan="4">CARPOMETACARPUS</td></tr><tr><td rowspan="1" colspan="1">Greatest length</td><td rowspan="1" colspan="1">46.8</td><td rowspan="1" colspan="1">-</td><td rowspan="1" colspan="1">-</td></tr><tr><td rowspan="1" colspan="1">Length of metacarpal one</td><td rowspan="1" colspan="1">23.2</td><td rowspan="1" colspan="1">-</td><td rowspan="1" colspan="1">-</td></tr><tr><td rowspan="1" colspan="1">Proximal breadth</td><td rowspan="1" colspan="1">11.9</td><td rowspan="1" colspan="1">-</td><td rowspan="1" colspan="1">-</td></tr><tr><td rowspan="1" colspan="4">PELVIS</td></tr><tr><td rowspan="1" colspan="1">Greatest length</td><td rowspan="1" colspan="1">127.8</td><td rowspan="1" colspan="1">-</td><td rowspan="1" colspan="1">74.8</td></tr><tr><td rowspan="1" colspan="4">FEMUR</td></tr><tr><td rowspan="1" colspan="1">Greatest length</td><td rowspan="1" colspan="1">79.9</td><td rowspan="1" colspan="1">67.8</td><td rowspan="1" colspan="1">-</td></tr><tr><td rowspan="1" colspan="1">Medial length</td><td rowspan="1" colspan="1">78.0</td><td rowspan="1" colspan="1">64.9</td><td rowspan="1" colspan="1">-</td></tr><tr><td rowspan="1" colspan="1">Proximal breadth</td><td rowspan="1" colspan="1">17.8</td><td rowspan="1" colspan="1">12.9</td><td rowspan="1" colspan="1">-</td></tr><tr><td rowspan="1" colspan="1">Proximal depth</td><td rowspan="1" colspan="1">10.9</td><td rowspan="1" colspan="1">9.2</td><td rowspan="1" colspan="1">-</td></tr><tr><td rowspan="1" colspan="1">Breadth of shaft</td><td rowspan="1" colspan="1">8.3</td><td rowspan="1" colspan="1">7.5</td><td rowspan="1" colspan="1">-</td></tr><tr><td rowspan="1" colspan="1">Distal breadth</td><td rowspan="1" colspan="1">18.0</td><td rowspan="1" colspan="1">12.5</td><td rowspan="1" colspan="1">-</td></tr><tr><td rowspan="1" colspan="4">TIBIOTARSUS</td></tr><tr><td rowspan="1" colspan="1">Greatest length (preserved)</td><td rowspan="1" colspan="1">113.7</td><td rowspan="1" colspan="1">-</td><td rowspan="1" colspan="1">-</td></tr><tr><td rowspan="1" colspan="1">Breadth of shaft</td><td rowspan="1" colspan="1">7.8</td><td rowspan="1" colspan="1">-</td><td rowspan="1" colspan="1">-</td></tr></tbody></table></table-wrap><fig id="F3" position="float" orientation="portrait"><label>Figure 3.</label><caption><p>Holotype specimen of <italic><tp:taxon-name>Mancalla lucasi</tp:taxon-name></italic> (SDSNH 25237). <bold>A</bold> Fragment of anterior sternum in anterior view <bold>B</bold> Carinal apex of sternum in right lateral view <bold>C</bold> Right humerus in anterior view <bold>D</bold> Left humerus in proximal view <bold>E</bold> Left humerus in distal view <bold>F</bold> Left humerus in posterior view <bold>G</bold> Left scapula in lateral view <bold>H</bold> Right scapula in medial view <bold>I</bold> Left femur in anterior view. Anatomical abbreviations: <bold>a</bold> acromion process <bold>bc</bold> bicipital crest <bold>c</bold> caput <bold>ca</bold> carinal apex <bold>ce</bold> caudal extremity of scapula <bold>cg</bold> capital groove <bold>cs</bold> coracoidal sulcus <bold>ct</bold> coracoidal tubercle <bold>d</bold> deltopectoral crest <bold>dc</bold> dorsal condyle <bold>dsp</bold> dorsal supracondylar <bold>dst</bold> dorsal supracondylar tubercle <bold>fh</bold> femoral head <bold>fp</bold> flexor process <bold>gp</bold> glenoid process <bold>hs</bold> humerotricipital sulcus <bold>le</bold> lateral epicondyle <bold>pf1</bold> primary pneumotricipital fossa <bold>ps</bold> pectoralis scar <bold>sc</bold> supracoracoidal crest <bold>si</bold> sulcus intercondylaris <bold>sr</bold> sternal rostrum <bold>ss</bold> scapulotricipital sulcus <bold>st</bold> scapulotricipital tubercle <bold>tc</bold> trochanteric crest <bold>tls</bold> transverse ligament sulcus <bold>vc</bold> ventral condyle <bold>vst</bold> ventral supracondylar tubercle <bold>vt</bold> ventral tubercle.</p></caption><graphic xmlns:xlink="http://www.w3.org/1999/xlink" xlink:href="ZooKeys-091-001-g003.jpg" position="float" orientation="portrait" xlink:type="simple"/></fig></tp:treatment-sec><ref-list><ref id="B114"><mixed-citation xmlns:xlink="http://www.w3.org/1999/xlink" xlink:type="simple"><person-group><name name-style="western"><surname>Lucas</surname><given-names>FA</given-names></name></person-group> (<year>1901</year>)<article-title> A Flightless auk, <italic>Mancalla californiensis</italic>, from the Miocene of California.</article-title><source>Proceedings of the United States National Museum</source><volume>24</volume>:<fpage>113</fpage>-<lpage>134</lpage>.</mixed-citation></ref><ref id="B127"><mixed-citation xmlns:xlink="http://www.w3.org/1999/xlink" xlink:type="simple"><person-group><name name-style="western"><surname>Miller</surname><given-names>L</given-names></name></person-group> (<year>1937</year>)<article-title> An extinct puffin from the Pliocene of San Diego, California.</article-title><source>Transactions of the San Diego Society of Natural History</source><volume>8</volume>:<fpage>375</fpage>-<lpage>378</lpage>.</mixed-citation></ref><ref id="B73"><mixed-citation xmlns:xlink="http://www.w3.org/1999/xlink" xlink:type="simple"><person-group><name name-style="western"><surname>Howard</surname><given-names>H</given-names></name></person-group> (<year>1966</year>)<article-title> A possible ancestor of the Lucas Auk (Family: Mancallidae) from the Tertiary of Orange County, California.</article-title><source>Los Angles County Museum Contributions in Science</source><volume>101</volume>:<fpage>1</fpage>-<lpage>8</lpage>.</mixed-citation></ref><ref id="B74"><mixed-citation xmlns:xlink="http://www.w3.org/1999/xlink" xlink:type="simple"><person-group><name name-style="western"><surname>Howard</surname><given-names>H</given-names></name></person-group> (<year>1968</year>)<article-title> Tertiary birds from Laguna Hills, Orange County, California.</article-title><source>Los Angeles County Museum Contributions to Science</source><volume>142</volume>:<fpage>1</fpage>-<lpage>21</lpage>.</mixed-citation></ref><ref id="B75"><mixed-citation xmlns:xlink="http://www.w3.org/1999/xlink" xlink:type="simple"><person-group><name name-style="western"><surname>Howard</surname><given-names>H</given-names></name></person-group> (<year>1970</year>)<article-title/><source>Los Angles County Museum Contributions in Science</source><volume>203</volume>:<fpage>1</fpage>-<lpage>12</lpage>.</mixed-citation></ref><ref id="B76"><mixed-citation xmlns:xlink="http://www.w3.org/1999/xlink" xlink:type="simple"><person-group><name name-style="western"><surname>Howard</surname><given-names>H</given-names></name></person-group> (<year>1971</year>)<article-title> Pliocene avian remains from Baja California.</article-title><source>Los Angles County Museum Contributions to Science</source><volume>217</volume>:<fpage>1</fpage>-<lpage>17</lpage>.</mixed-citation></ref><ref id="B77"><mixed-citation xmlns:xlink="http://www.w3.org/1999/xlink" xlink:type="simple"><person-group><name name-style="western"><surname>Howard</surname><given-names>H</given-names></name></person-group> (<year>1976</year>)<article-title> A new species of flightless auk from the Miocene of California (Alcidae: Mancallinae). In: Olson SL (Ed) Collected papers in avian paleontology honoring the 90th birthday of Alexander Wetmore.</article-title><source>Smithsonian Contributions to Paleobiology</source><volume>27</volume>:<fpage>141</fpage>-<lpage>146</lpage>.</mixed-citation></ref><ref id="B139"><mixed-citation xmlns:xlink="http://www.w3.org/1999/xlink" xlink:type="simple"><person-group><name name-style="western"><surname>Olson</surname><given-names>SL</given-names></name></person-group> (<year>1981</year>)<article-title> A third species of <italic>Mancalla</italic> from the Late Pliocene San Diego Formation of California (Aves: Alcidae).</article-title><source>Journal of Vertebrate Paleontology</source><volume>1</volume>:<fpage>97</fpage>-<lpage>99</lpage>.</mixed-citation></ref><ref id="B188"><mixed-citation xmlns:xlink="http://www.w3.org/1999/xlink" xlink:type="simple"><person-group><name name-style="western"><surname>Von den Driesch</surname><given-names>A</given-names></name></person-group> (<year>1976</year>)<article-title> A guide to the measurement of animal bones from archaeological sites.</article-title><source>Peabody Museum Bulletin</source><volume>1</volume>:<fpage>103</fpage>-<lpage>129</lpage>.</mixed-citation></ref><ref id="B45"><mixed-citation xmlns:xlink="http://www.w3.org/1999/xlink" xlink:type="simple"><person-group><name name-style="western"><surname>Deméré</surname><given-names>TA</given-names></name><name name-style="western"><surname>Berta</surname><given-names>A</given-names></name></person-group> (<year>2005</year>)<article-title> New skeletal material of <italic>Thalassoleon</italic> (Otariidae: Pinnipedia) from the Late Miocene-Early Pliocene (Hemphillian) of California.</article-title><source>Bulletin of the Florida Museum of Natural History</source><volume>45</volume>:<fpage>379</fpage>-<lpage>411</lpage>.</mixed-citation></ref><ref id="B30"><mixed-citation xmlns:xlink="http://www.w3.org/1999/xlink" xlink:type="simple"><person-group><name name-style="western"><surname>Chandler</surname><given-names>RM</given-names></name></person-group> (<year>1985</year>)<source> Two new species of the flightless auk, <italic>Mancalla</italic>, from the Late Miocene San Mateo Formation of Oceanside, San Diego County, California. Abstracts from the Society of Vertebrate Paleontology Annual Meeting, 1985</source>.</mixed-citation></ref><ref id="B106"><mixed-citation xmlns:xlink="http://www.w3.org/1999/xlink" xlink:type="simple"><person-group><name name-style="western"><surname>Livezey</surname><given-names>BC</given-names></name></person-group> (<year>1988</year>)<article-title> Morphometrics of flightlessness in the Alcidae.</article-title><source>Auk</source><volume>105</volume>:<fpage>681</fpage>-<lpage>698</lpage>.</mixed-citation></ref><ref id="B9"><mixed-citation xmlns:xlink="http://www.w3.org/1999/xlink" xlink:type="simple"><person-group><name name-style="western"><surname>Baumel</surname><given-names>J</given-names></name><name name-style="western"><surname>Witmer</surname><given-names>L</given-names></name></person-group> (<year>1993</year>)<article-title> Osteologica</article-title> In: <person-group><name name-style="western"><surname>Baumel</surname><given-names>JJ</given-names></name><name name-style="western"><surname>King</surname><given-names>AS</given-names></name><name name-style="western"><surname>Breazile</surname><given-names>JE</given-names></name><name name-style="western"><surname>Evans</surname><given-names>HE</given-names></name><name name-style="western"><surname>Vanden Berge</surname><given-names>JC</given-names></name></person-group> (<role>Eds</role>) <source>Handbook of avian anatomy: Nomina Anatomica Avium, 2nd edition</source>. Publications of the <publisher-name>Nuttall Ornithology Club</publisher-name><volume>23</volume>, <fpage>45</fpage>–<lpage>132</lpage>.</mixed-citation></ref></ref-list></tp:taxon-treatment>
